# Supplementary material for: Divergent evolution of slip banding in CrCoNi alloys
Source: Nat Commun. 2025 Apr 16;16:3631. doi: 10.1038/s41467-025-58480-4 (PMC12003725; doi:10.1038/s41467-025-58480-4)
Supplement: Supplementary file 3 — Source Data [file 41467_2025_58480_MOESM3_ESM.xlsx]

## Sheet: Fig. 1a
	Schmid factor
	ABC plane		ABD plane
Rotation angle(° )	Trailing partial	Leading partial	Trailing partial	Leading partial
0	0.471405	0.235702	0.471405	0.235702
0.1	0.471983	0.235992	0.47082	0.23541
0.2	0.472557	0.236278	0.470229	0.235115
0.3	0.473124	0.236562	0.469633	0.234817
0.4	0.473686	0.236843	0.469032	0.234516
0.5	0.474241	0.237121	0.468424	0.234212
0.6	0.474792	0.237396	0.467811	0.233905
0.7	0.475336	0.237668	0.467192	0.233596
0.8	0.475874	0.237937	0.466567	0.233284
0.9	0.476407	0.238204	0.465937	0.232968
1	0.476934	0.238467	0.465301	0.23265
1.1	0.477455	0.238728	0.464659	0.23233
1.2	0.47797	0.238985	0.464012	0.232006
1.3	0.47848	0.23924	0.463359	0.231679
1.4	0.478983	0.239492	0.4627	0.23135
1.5	0.479481	0.239741	0.462036	0.231018
1.6	0.479973	0.239987	0.461366	0.230683
1.7	0.480459	0.24023	0.46069	0.230345
1.8	0.480939	0.24047	0.460009	0.230005
1.9	0.481414	0.240707	0.459322	0.229661
2	0.481882	0.240941	0.45863	0.229315
2.1	0.482345	0.241172	0.457932	0.228966
2.2	0.482802	0.241401	0.457229	0.228614
2.3	0.483253	0.241626	0.45652	0.22826
2.4	0.483698	0.241849	0.455805	0.227902
2.5	0.484137	0.242068	0.455085	0.227542
2.6	0.48457	0.242285	0.454359	0.227179
2.7	0.484997	0.242499	0.453628	0.226814
2.8	0.485419	0.242709	0.452891	0.226445
2.9	0.485834	0.242917	0.452149	0.226074
3	0.486244	0.243122	0.451401	0.2257
3.1	0.486647	0.243324	0.450647	0.225324
3.2	0.487045	0.243522	0.449889	0.224944
3.3	0.487437	0.243718	0.449124	0.224562
3.4	0.487822	0.243911	0.448354	0.224177
3.5	0.488202	0.244101	0.447579	0.22379
3.6	0.488576	0.244288	0.446798	0.223399
3.7	0.488944	0.244472	0.446012	0.223006
3.8	0.489306	0.244653	0.445221	0.22261
3.9	0.489662	0.244831	0.444424	0.222212
4	0.490012	0.245006	0.443621	0.221811
4.1	0.490356	0.245178	0.442814	0.221407
4.2	0.490695	0.245347	0.442	0.221
4.3	0.491027	0.245513	0.441182	0.220591
4.4	0.491353	0.245676	0.440358	0.220179
4.5	0.491673	0.245837	0.439528	0.219764
4.6	0.491987	0.245994	0.438694	0.219347
4.7	0.492296	0.246148	0.437854	0.218927
4.8	0.492598	0.246299	0.437008	0.218504
4.9	0.492894	0.246447	0.436157	0.218079
5	0.493184	0.246592	0.435301	0.217651
5.1	0.493468	0.246734	0.43444	0.21722
5.2	0.493747	0.246873	0.433574	0.216787
5.3	0.494019	0.247009	0.432702	0.216351
5.4	0.494285	0.247142	0.431824	0.215912
5.5	0.494545	0.247272	0.430942	0.215471
5.6	0.494799	0.2474	0.430054	0.215027
5.7	0.495047	0.247524	0.429161	0.214581
5.8	0.495289	0.247645	0.428263	0.214132
5.9	0.495525	0.247763	0.42736	0.21368
6	0.495755	0.247878	0.426451	0.213226
6.1	0.495979	0.24799	0.425537	0.212769
6.2	0.496197	0.248098	0.424619	0.212309
6.3	0.496409	0.248204	0.423694	0.211847
6.4	0.496615	0.248307	0.422765	0.211383
6.5	0.496814	0.248407	0.421831	0.210915
6.6	0.497008	0.248504	0.420891	0.210446
6.7	0.497196	0.248598	0.419946	0.209973
6.8	0.497377	0.248689	0.418996	0.209498
6.9	0.497553	0.248776	0.418042	0.209021
7	0.497722	0.248861	0.417081	0.208541
7.1	0.497885	0.248943	0.416116	0.208058
7.2	0.498043	0.249021	0.415146	0.207573
7.3	0.498194	0.249097	0.414171	0.207085
7.4	0.498339	0.24917	0.413191	0.206595
7.5	0.498478	0.249239	0.412205	0.206103
7.6	0.498611	0.249306	0.411215	0.205607
7.7	0.498738	0.249369	0.41022	0.20511
7.8	0.498859	0.24943	0.409219	0.20461
7.9	0.498974	0.249487	0.408214	0.204107
8	0.499083	0.249541	0.407204	0.203602
8.1	0.499185	0.249593	0.406188	0.203094
8.2	0.499282	0.249641	0.405168	0.202584
8.3	0.499372	0.249686	0.404143	0.202071
8.4	0.499457	0.249728	0.403113	0.201556
8.5	0.499535	0.249768	0.402078	0.201039
8.6	0.499607	0.249804	0.401038	0.200519
8.7	0.499673	0.249837	0.399993	0.199997
8.8	0.499733	0.249867	0.398943	0.199472
8.9	0.499787	0.249894	0.397889	0.198944
9	0.499835	0.249918	0.39683	0.198415
9.1	0.499877	0.249938	0.395765	0.197883
9.2	0.499913	0.249956	0.394696	0.197348
9.3	0.499942	0.249971	0.393622	0.196811
9.4	0.499966	0.249983	0.392544	0.196272
9.5	0.499983	0.249992	0.39146	0.19573
9.6	0.499994	0.249997	0.390372	0.195186
9.7	0.5	0.25	0.389279	0.19464
9.8	0.499999	0.249999	0.388182	0.194091
9.9	0.499992	0.249996	0.387079	0.19354
10	0.499979	0.249989	0.385972	0.192986
10.1	0.49996	0.24998	0.38486	0.19243
10.2	0.499934	0.249967	0.383744	0.191872
10.3	0.499903	0.249951	0.382622	0.191311
10.4	0.499866	0.249933	0.381497	0.190748
10.5	0.499822	0.249911	0.380366	0.190183
10.6	0.499772	0.249886	0.379231	0.189615
10.7	0.499717	0.249858	0.378091	0.189046
10.8	0.499655	0.249827	0.376947	0.188473
10.9	0.499587	0.249794	0.375798	0.187899
11	0.499513	0.249757	0.374644	0.187322
11.1	0.499433	0.249717	0.373486	0.186743
11.2	0.499347	0.249673	0.372323	0.186162
11.3	0.499255	0.249627	0.371156	0.185578
11.4	0.499156	0.249578	0.369985	0.184992
11.5	0.499052	0.249526	0.368808	0.184404
11.6	0.498942	0.249471	0.367628	0.183814
11.7	0.498825	0.249412	0.366442	0.183221
11.8	0.498702	0.249351	0.365253	0.182626
11.9	0.498574	0.249287	0.364059	0.182029
12	0.498439	0.249219	0.36286	0.18143
12.1	0.498298	0.249149	0.361657	0.180829
12.2	0.498151	0.249076	0.36045	0.180225
12.3	0.497998	0.248999	0.359238	0.179619
12.4	0.497839	0.24892	0.358022	0.179011
12.5	0.497674	0.248837	0.356801	0.178401
12.6	0.497503	0.248751	0.355576	0.177788
12.7	0.497326	0.248663	0.354347	0.177174
12.8	0.497142	0.248571	0.353114	0.176557
12.9	0.496953	0.248476	0.351876	0.175938
13	0.496757	0.248379	0.350634	0.175317
13.1	0.496556	0.248278	0.349387	0.174694
13.2	0.496348	0.248174	0.348137	0.174068
13.3	0.496135	0.248067	0.346882	0.173441
13.4	0.495915	0.247958	0.345623	0.172811
13.5	0.49569	0.247845	0.344359	0.17218
13.6	0.495458	0.247729	0.343092	0.171546
13.7	0.49522	0.24761	0.34182	0.17091
13.8	0.494976	0.247488	0.340544	0.170272
13.9	0.494727	0.247363	0.339264	0.169632
14	0.494471	0.247235	0.33798	0.16899
14.1	0.494209	0.247104	0.336692	0.168346
14.2	0.493941	0.246971	0.3354	0.1677
14.3	0.493667	0.246834	0.334103	0.167052
14.4	0.493387	0.246694	0.332803	0.166401
14.5	0.493101	0.246551	0.331498	0.165749
14.6	0.492809	0.246405	0.330189	0.165095
14.7	0.492511	0.246256	0.328877	0.164438
14.8	0.492207	0.246104	0.32756	0.16378
14.9	0.491898	0.245949	0.32624	0.16312
15	0.491582	0.245791	0.324915	0.162457

## Sheet: Fig. 2a
	Schmid factor
	ABD plane		ABC plane		ACD plane		BCD plane
Rotation angle(° )	Leading partial	Trailing partial	Leading partial	Trailing partial	Leading partial	Trailing partial	Leading partial	Trailing partial
0	0.471405	0.235702	0.471405	0.235702	0.471405	0.235702	0.471405	0.235702
0.1	0.471983	0.235992	0.471403	0.236574	0.471403	0.236574	0.47082	0.23541
0.2	0.472557	0.236278	0.471399	0.237445	0.471399	0.237445	0.470229	0.235115
0.3	0.473124	0.236562	0.471392	0.238314	0.471392	0.238314	0.469633	0.234817
0.4	0.473686	0.236843	0.471382	0.239181	0.471382	0.239181	0.469032	0.234516
0.5	0.474241	0.237121	0.471369	0.240047	0.471369	0.240047	0.468424	0.234212
0.6	0.474792	0.237396	0.471353	0.240912	0.471353	0.240912	0.467811	0.233905
0.7	0.475336	0.237668	0.471334	0.241775	0.471334	0.241775	0.467192	0.233596
0.8	0.475874	0.237937	0.471313	0.242637	0.471313	0.242637	0.466567	0.233284
0.9	0.476407	0.238204	0.471288	0.243497	0.471288	0.243497	0.465937	0.232968
1	0.476934	0.238467	0.471261	0.244355	0.471261	0.244355	0.465301	0.23265
1.1	0.477455	0.238728	0.471231	0.245212	0.471231	0.245212	0.464659	0.23233
1.2	0.47797	0.238985	0.471198	0.246068	0.471198	0.246068	0.464012	0.232006
1.3	0.47848	0.23924	0.471162	0.246922	0.471162	0.246922	0.463359	0.231679
1.4	0.478983	0.239492	0.471123	0.247774	0.471123	0.247774	0.4627	0.23135
1.5	0.479481	0.239741	0.471081	0.248625	0.471081	0.248625	0.462036	0.231018
1.6	0.479973	0.239987	0.471037	0.249474	0.471037	0.249474	0.461366	0.230683
1.7	0.480459	0.24023	0.47099	0.250321	0.47099	0.250321	0.46069	0.230345
1.8	0.480939	0.24047	0.470939	0.251167	0.470939	0.251167	0.460009	0.230005
1.9	0.481414	0.240707	0.470886	0.252012	0.470886	0.252012	0.459322	0.229661
2	0.481882	0.240941	0.47083	0.252854	0.47083	0.252854	0.45863	0.229315
2.1	0.482345	0.241172	0.470772	0.253695	0.470772	0.253695	0.457932	0.228966
2.2	0.482802	0.241401	0.47071	0.254535	0.47071	0.254535	0.457229	0.228614
2.3	0.483253	0.241626	0.470645	0.255372	0.470645	0.255372	0.45652	0.22826
2.4	0.483698	0.241849	0.470578	0.256208	0.470578	0.256208	0.455805	0.227902
2.5	0.484137	0.242068	0.470508	0.257043	0.470508	0.257043	0.455085	0.227542
2.6	0.48457	0.242285	0.470434	0.257875	0.470434	0.257875	0.454359	0.227179
2.7	0.484997	0.242499	0.470358	0.258706	0.470358	0.258706	0.453628	0.226814
2.8	0.485419	0.242709	0.47028	0.259536	0.47028	0.259536	0.452891	0.226445
2.9	0.485834	0.242917	0.470198	0.260363	0.470198	0.260363	0.452149	0.226074
3	0.486244	0.243122	0.470113	0.261189	0.470113	0.261189	0.451401	0.2257
3.1	0.486647	0.243324	0.470026	0.262013	0.470026	0.262013	0.450647	0.225324
3.2	0.487045	0.243522	0.469936	0.262835	0.469936	0.262835	0.449889	0.224944
3.3	0.487437	0.243718	0.469842	0.263656	0.469842	0.263656	0.449124	0.224562
3.4	0.487822	0.243911	0.469746	0.264474	0.469746	0.264474	0.448354	0.224177
3.5	0.488202	0.244101	0.469648	0.265291	0.469648	0.265291	0.447579	0.22379
3.6	0.488576	0.244288	0.469546	0.266106	0.469546	0.266106	0.446798	0.223399
3.7	0.488944	0.244472	0.469441	0.26692	0.469441	0.26692	0.446012	0.223006
3.8	0.489306	0.244653	0.469334	0.267731	0.469334	0.267731	0.445221	0.22261
3.9	0.489662	0.244831	0.469224	0.268541	0.469224	0.268541	0.444424	0.222212
4	0.490012	0.245006	0.469111	0.269349	0.469111	0.269349	0.443621	0.221811
4.1	0.490356	0.245178	0.468995	0.270155	0.468995	0.270155	0.442814	0.221407
4.2	0.490695	0.245347	0.468876	0.270959	0.468876	0.270959	0.442	0.221
4.3	0.491027	0.245513	0.468754	0.271761	0.468754	0.271761	0.441182	0.220591
4.4	0.491353	0.245676	0.46863	0.272561	0.46863	0.272561	0.440358	0.220179
4.5	0.491673	0.245837	0.468503	0.27336	0.468503	0.27336	0.439528	0.219764
4.6	0.491987	0.245994	0.468373	0.274157	0.468373	0.274157	0.438694	0.219347
4.7	0.492296	0.246148	0.46824	0.274951	0.46824	0.274951	0.437854	0.218927
4.8	0.492598	0.246299	0.468104	0.275744	0.468104	0.275744	0.437008	0.218504
4.9	0.492894	0.246447	0.467965	0.276535	0.467965	0.276535	0.436157	0.218079
5	0.493184	0.246592	0.467824	0.277324	0.467824	0.277324	0.435301	0.217651
5.1	0.493468	0.246734	0.467679	0.278111	0.467679	0.278111	0.43444	0.21722
5.2	0.493747	0.246873	0.467532	0.278896	0.467532	0.278896	0.433574	0.216787
5.3	0.494019	0.247009	0.467382	0.279679	0.467382	0.279679	0.432702	0.216351
5.4	0.494285	0.247142	0.46723	0.28046	0.46723	0.28046	0.431824	0.215912
5.5	0.494545	0.247272	0.467074	0.281239	0.467074	0.281239	0.430942	0.215471
5.6	0.494799	0.2474	0.466916	0.282016	0.466916	0.282016	0.430054	0.215027
5.7	0.495047	0.247524	0.466754	0.282792	0.466754	0.282792	0.429161	0.214581
5.8	0.495289	0.247645	0.46659	0.283565	0.46659	0.283565	0.428263	0.214132
5.9	0.495525	0.247763	0.466424	0.284336	0.466424	0.284336	0.42736	0.21368
6	0.495755	0.247878	0.466254	0.285105	0.466254	0.285105	0.426451	0.213226
6.1	0.495979	0.24799	0.466081	0.285872	0.466081	0.285872	0.425537	0.212769
6.2	0.496197	0.248098	0.465906	0.286637	0.465906	0.286637	0.424619	0.212309
6.3	0.496409	0.248204	0.465728	0.2874	0.465728	0.2874	0.423694	0.211847
6.4	0.496615	0.248307	0.465547	0.288161	0.465547	0.288161	0.422765	0.211383
6.5	0.496814	0.248407	0.465363	0.28892	0.465363	0.28892	0.421831	0.210915
6.6	0.497008	0.248504	0.465177	0.289676	0.465177	0.289676	0.420891	0.210446
6.7	0.497196	0.248598	0.464988	0.290431	0.464988	0.290431	0.419946	0.209973
6.8	0.497377	0.248689	0.464796	0.291183	0.464796	0.291183	0.418996	0.209498
6.9	0.497553	0.248776	0.464601	0.291934	0.464601	0.291934	0.418042	0.209021
7	0.497722	0.248861	0.464403	0.292682	0.464403	0.292682	0.417081	0.208541
7.1	0.497885	0.248943	0.464203	0.293428	0.464203	0.293428	0.416116	0.208058
7.2	0.498043	0.249021	0.464	0.294172	0.464	0.294172	0.415146	0.207573
7.3	0.498194	0.249097	0.463793	0.294914	0.463793	0.294914	0.414171	0.207085
7.4	0.498339	0.24917	0.463585	0.295654	0.463585	0.295654	0.413191	0.206595
7.5	0.498478	0.249239	0.463373	0.296391	0.463373	0.296391	0.412205	0.206103
7.6	0.498611	0.249306	0.463159	0.297127	0.463159	0.297127	0.411215	0.205607
7.7	0.498738	0.249369	0.462942	0.29786	0.462942	0.29786	0.41022	0.20511
7.8	0.498859	0.24943	0.462722	0.298591	0.462722	0.298591	0.409219	0.20461
7.9	0.498974	0.249487	0.462499	0.29932	0.462499	0.29932	0.408214	0.204107
8	0.499083	0.249541	0.462274	0.300046	0.462274	0.300046	0.407204	0.203602
8.1	0.499185	0.249593	0.462046	0.300771	0.462046	0.300771	0.406188	0.203094
8.2	0.499282	0.249641	0.461815	0.301493	0.461815	0.301493	0.405168	0.202584
8.3	0.499372	0.249686	0.461581	0.302213	0.461581	0.302213	0.404143	0.202071
8.4	0.499457	0.249728	0.461345	0.30293	0.461345	0.30293	0.403113	0.201556
8.5	0.499535	0.249768	0.461105	0.303646	0.461105	0.303646	0.402078	0.201039
8.6	0.499607	0.249804	0.460864	0.304359	0.460864	0.304359	0.401038	0.200519
8.7	0.499673	0.249837	0.460619	0.30507	0.460619	0.30507	0.399993	0.199997
8.8	0.499733	0.249867	0.460371	0.305778	0.460371	0.305778	0.398943	0.199472
8.9	0.499787	0.249894	0.460121	0.306484	0.460121	0.306484	0.397889	0.198944
9	0.499835	0.249918	0.459868	0.307188	0.459868	0.307188	0.39683	0.198415
9.1	0.499877	0.249938	0.459613	0.30789	0.459613	0.30789	0.395765	0.197883
9.2	0.499913	0.249956	0.459354	0.308589	0.459354	0.308589	0.394696	0.197348
9.3	0.499942	0.249971	0.459093	0.309287	0.459093	0.309287	0.393622	0.196811
9.4	0.499966	0.249983	0.45883	0.309981	0.45883	0.309981	0.392544	0.196272
9.5	0.499983	0.249992	0.458563	0.310674	0.458563	0.310674	0.39146	0.19573
9.6	0.499994	0.249997	0.458294	0.311364	0.458294	0.311364	0.390372	0.195186
9.7	0.5	0.25	0.458022	0.312051	0.458022	0.312051	0.389279	0.19464
9.8	0.499999	0.249999	0.457747	0.312737	0.457747	0.312737	0.388182	0.194091
9.9	0.499992	0.249996	0.45747	0.313419	0.45747	0.313419	0.387079	0.19354
10	0.499979	0.249989	0.45719	0.3141	0.45719	0.3141	0.385972	0.192986

## Sheet: Fig. 3c
C-SB local strain	E-SB local strain
3.26224	2.27898
0.348073	0.211808
9.70561	0.271687
2.82539	0.284867
4.1883	0.354647
0.0623126	0.148135
2.90268	0.593333
4.95401	0.662943
5.66991	0.365758
0.790964	0.354398
0.174559	0.328715
0.4295	0.195077
0.120327	0.473393
0.332463	0.992395
0.451356	0.437908
4.29271	0.358103
0.508507	0.396009
0.0700711	0.58398
0.26099	0.536332
0.0292351	0.548895
0.518885	0.525299
0.291232	1.0269
0.0396705	0.809029
0.109915	0.790657
0.0550196	0.0381555
0.427427	0.859844
0.0324893	0.491783
0.314019	0.958247
3.48556	1.15189
0.149018	0.8506
0.0829522	0.827647
0.0852297	1.01984
5.54795	0.151133
0.0588301	1.04132
0.0601144	0.398339
0.0442395	0.674761
6.67031	0.427724
2.70682	0.72803
5.91064	1.02942
4.17944	0.418176
7.09917	0.334936
7.09527	0.296395
7.66493	0.751987
6.49006	0.785777
6.57657	0.611612
7.24101	0.365469
2.83632	0.462903
0.888919	1.72857
3.02999	0.421322
0.0809625	0.662183
0.0456113	0.287031
0.178991	0.240534
0.251564	0.38292
0.109742	0.38765
0.0473892	0.222136
0.0527604	0.379357
0.0512039	0.239758
0.978158	1.34741
0.1803	2.25571
0.0340317	0.624285
0.219479	1.13888
0.0392567	0.906351
0.0551713	0.377587
0.348964	3.785
0.18671	0.496718
0.0292144	0.952362
0.0636371	4.19149
0.0389274	0.314934
0.0726362	0.408318
0.063757	0.346908
0.0407689	1.40836
0.0799921	0.377541
0.0416994	0.470434
0.0271755	0.444905
0.0334379	0.504547
0.0359773	0.48087
0.0450919	0.403024
0.0297583	0.473078
1.3776	0.919612
0.588739	0.385485
1.49912	0.872341
0.300819	0.677295
10.8054	0.410828
0.415978	0.417749
0.192842	0.38826
0.0309389	0.805032
0.158681	0.318593
0.0246199	0.474791
0.442442	0.526595
0.0464625	0.411914
0.507899	0.534166
0.874503	0.414742
6.26389	0.367386
7.33445	1.00483
0.26536	0.785869
0.0595573	0.649026
0.0452309	3.7923
0.026974	0.418081
0.0433008	1.1605
0.0511518	0.272688
0.0319629	0.39893
0.0501092	0.196888
1.19494	0.213579
46.2986	3.36967
22.6015	0.515934
2.53647	0.26677
5.59225	0.25378
6.55177	0.107713
6.48102	0.179117
0.284803	0.343267
7.59091	0.701113
0.0555288	0.341565
0.0543305	0.167139
7.12454	0.260527
6.8837	0.190807
6.63548	0.152484
6.4359	0.389637
0.0398295	2.49382
11.3376	0.518587
7.61574	0.393686
14.7954	0.413983
8.64302	0.200731
6.68248	0.345547
6.69816	0.418094
8.81622	0.388441
6.21841	0.393948
7.10675	0.314383
0.204249	0.385649
6.34328	0.439332
0.0892052	2.76603
0.056733	0.382699
0.0742843	0.404248
0.0648872	0.28373
0.168387	0.368991
0.0918254	0.993471
0.0693504	0.217482
0.0315663	0.215847
0.0394212	0.281883
0.139479	0.331113
0.0418705	1.97683
0.053379	0.37833
0.0252838	2.17218
0.0600681	1.01923
0.0617689	0.323133
0.123002	0.190548
0.0456664	0.256216
0.0688936	0.253407
0.0515031	0.585761
0.0691612	0.363472
0.02964	0.603985
0.0251839	0.553242
0.0319727	0.451162
0.0178378	1.63087
0.0375645	0.312291
0.143443	0.309562
0.0578105	1.34487
3.45172	0.260893
0.0506587	0.412271
0.178847	0.38135
0.0673625	0.128679
0.0684573	0.816698
0.0368822	0.303942
0.0696331	0.388013
0.0604495	0.3298
0.0381126	0.281992
0.0445635	0.29587
0.0633756	0.30297
0.0415786	0.217552
0.0392499	0.235675
0.0299022	0.192911
0.0279619	0.372179
0.0313101	0.40037
0.0321048	0.372327
0.0198652	0.32104
0.0268974	0.369872
0.0402321	0.297466
0.0261823	0.205751
0.0276737	0.135134
0.0780846	0.190114
21.6431	0.173317
3.19049	0.18714
0.0666762	0.387952
0.0786128	1.10179
0.121222	0.468803
0.0398889	0.39186
1.67569	0.492255
0.0586316	0.392586
0.085109	0.261634
0.0575988	0.35987
0.0526037	0.40397
0.0453891	0.639499
0.0334994	0.550561
0.0651655	0.564976
0.043028	0.522306
0.0639808	0.442662
0.0438571	0.564383
0.0629135	0.530354
0.964429	0.550143
0.950189	1.83713
12.2153	0.744677
3.29446	0.576414
0.877628	0.579636
0.0720796	1.88467
8.22009	0.276499
0.0720053	0.580764
9.47195	0.188672
0.04672	0.21626
0.0390146	0.268035
0.0473016	0.188641
7.11309	0.561862
0.0419688	0.500169
0.0622045	0.515551
6.55963	0.531524
0.0279601	0.29465
6.81718	0.748177
0.046384	2.0736
11.3094	1.13967
10.8523	0.682346
8.65852	2.27772
9.51294	0.343302
10.133	0.422466
8.98603	0.282384
0.0263359	1.18532
0.0119342	0.791344
9.34134	0.202312
6.11149	0.371801
7.57542	0.234282
8.61358	0.285948
31.94	0.217693
6.62681	0.139495
7.06315	0.172453
6.80188	0.189993
0.0471617	0.165148
0.126675	0.497925
0.072793	0.138451
0.0531708	0.208541
0.130868	0.39581
0.468185	0.259866
0.0839277	0.4889
0.087844	0.167339
0.0637853	0.425387
0.0422693	0.330945
0.0353119	0.497259
0.0428525	0.43298
0.0394338	0.41106
0.820658	0.434413
0.149908	0.27992
1.11938	0.349132
0.0596212	0.373118
0.179915	0.338472
0.0205919	0.337209
0.0651844	0.379249
0.0310029	0.326743
0.0196822	0.539104
0.0265139	1.56331
0.0319158	1.26866
0.0331482	0.845045
0.141333	0.424768
0.0363149	0.376505
0.0173634	0.37038
0.0651488	0.358896
0.045812	0.454355
0.0540718	0.35208
0.140501	0.253204
0.0590805	0.595624
0.0418536	0.854628
0.034871	0.130697
0.0422353	0.462936
0.0298879	0.248721
0.034456	0.308037
0.0331307	0.435474
0.0561647	0.377517
0.0216651	0.372171
0.0375896	0.409928
0.0374672	1.13545
0.022092	0.379581
0.0264954	0.450259
0.0686682	1.24521
0.0590605	1.04472
0.0753763	0.905005
0.0416612	0.257018
0.0441673	0.407758
0.0458807	0.634142
0.026244	0.408218
0.0329116	0.728941
0.0380962	0.380488
0.0379843	0.304384
0.0347114	0.428035
0.0387956	0.187777
0.0591894	0.248677
0.0507626	0.218708
0.0508786	0.066684
0.0444775	0.449772
0.0412475	0.052167
0.0766568	0.200182
0.0528353	0.028591
0.0649422	0.349631
0.061132	0.404816
0.0432838	0.201345
0.0489542	0.436427
0.0254951	0.181428
0.0285332	0.0336601
0.039727	0.21891
0.0338388	0.0803924
0.0438311	1.55189
0.0494785	0.618138
0.0338174	0.816074
0.0447177	0.523349
0.044087	1.01556
0.0366131	0.600396
0.0283307	0.635987
0.0607564	0.461884
0.0512264	1.00816
0.0388264	0.968677
0.0531135	0.449071
0.0340266	0.377642
0.0284824	0.174142
0.0653466	0.332043
0.474245	0.396027
1.23601	0.303431
3.28391	0.327442
7.7647	0.698393
1.2173	0.829218
0.0890368	0.408592
0.544183	0.134481
0.111679	0.299863
0.0451541	0.227214
0.0390001	0.813471
0.0790191	0.244651
0.0427501	0.315642
0.0403081	0.02005
0.0105226	0.352037
0.0333214	0.297215
0.0470263	0.0390078
0.0471851	0.0242361
0.0355287	0.0321394
0.014106	0.307286
0.0325063	0.404021
0.0283205	0.178863
0.0500442	2.58843
0.0270621	0.131658
10.9332	0.0653895
0.0847253	0.230003
0.0434999	0.153414
0.0307573	0.157474
0.0434247	0.770599
0.0343687	0.34186
0.0322524	0.048531
0.0648576	0.216925
0.428324	0.0938493
0.212105	0.0987303
0.439371	0.33254
0.389064	0.0966599
0.443772	0.324089
0.303755	0.104373
0.262661	0.494669
0.109885	0.03757
0.21575	0.218542
0.0763924	0.272217
0.0262944	0.568174
0.343787	0.189414
0.241684	0.187441
0.0370345	0.212886
0.26961	6.34286
0.0684563	0.373371
0.09433	0.350733
0.0740743	0.425087
0.168371	0.313596
0.0587393	1.0317
0.0142926	0.385469
0.0492574	0.322277
0.0364734	0.905752
0.043096	0.190343
0.037902	0.755743
0.033339	0.547841
0.300816	0.693552
0.0299535	0.929221
0.0870089	0.396796
0.0827001	0.0698494
0.045894	0.248624
0.117798	0.0711149
0.225048	0.265826
0.0262851	3.23162
0.0451178	0.201801
0.0240545	0.155854
0.0183475	3.79902
0.0322511	0.295144
0.0310441	0.318893
0.0414678	0.0372462
0.027332	0.0339669
0.0197248	0.0299236
0.0342595	0.0617121
0.0239942	0.064252
0.0298935	0.062539
0.041946	0.410084
0.045918	0.0573052
0.0414084	0.344727
0.0590377	0.358923
0.0421497	0.148454
0.00733416	0.182901
0.0307375	0.750596
0.0252782	1.85056
0.0652227	0.368878
0.0581766	0.14253
0.0928238	0.224835
0.0666656	0.729146
0.0505011	0.185527
0.0781151	0.635048
0.0465797	0.588231
0.160175	0.33471
0.0343044	0.229947
0.0677822	0.161313
0.0330655	0.051268
0.0342213	0.310083
0.0266233	0.762914
0.0149572	0.053891
0.0260298	0.135063
0.0508361	0.047844
0.0402496	0.0766658
0.0328644	0.0409942
0.0371943	0.0296442
0.0435171	0.028456
0.0380115	0.0468306
0.0506357	0.0517473
0.0402363	0.0695772
0.0664448	0.16163
0.10081	0.143355
0.0528887	0.162938
0.023404	0.542801
0.0294108	0.663212
0.0570067	1.75455
0.0402362	0.870188
0.047911	0.859165
0.0344476	0.540898
0.0304116	0.686494
0.0605663	0.0985562
0.0410815	0.186776
0.035756	0.383355
0.0399286	0.406557
0.0249912	0.432777
0.0344735	0.335348
0.0366875	0.771464
0.0608651	0.36663
0.0271486	0.435604
0.031218	0.210458
0.0403217	0.09732
0.047068	0.0241194
0.0910046	0.0145566
0.107648	0.283981
0.101489	0.298688
0.0862897	0.179212
0.0777329	0.161663
0.0715779	0.169709
0.0749544	0.346037
0.0358569	0.73485
0.0478803	0.987475
0.0232906	1.0864
0.0373705	0.258565
0.0464112	1.62995
0.0133015	1.64668
0.0351443	0.449009
0.0449508	0.467877
0.0424784	0.567907
0.0323224	3.39485
0.0381114	0.319293
0.0183979	1.54995
0.0197205	1.43007
0.0291528	0.648153
0.0306437	0.36227
0.0344242	0.352759
0.0184419	0.122578
0.0487889	0.361277
0.0403209	0.492455
0.0665443	0.444812
0.0973086	0.517575
0.118141	0.278653
0.314945	0.24962
0.330377	0.215454
0.0984643	0.316221
0.0608307	1.37286
0.0505066	0.837371
0.108693	1.54836
0.0349271	0.215419
0.142892	0.303689
0.371734	0.199216
0.29127	0.185788
0.269543	0.235118
0.350594	0.486305
0.0724509	0.896712
0.87912	0.0759794
0.439241	0.392283
0.30476	0.184196
0.343892	0.197875
0.0449795	0.385424
0.316338	0.202923
0.0503771	0.462855
0.517986	0.196359
0.541661	0.442532
0.167695	0.392041
0.0332672	0.177538
0.175069	0.680972
0.359562	0.797618
0.337859	0.389451
0.363366	0.508258
0.321588	0.239093
0.338228	0.204155
0.328606	0.603015
0.328919	0.537041
0.0434243	0.35426
0.298671	0.370325
0.0349236	0.811861
0.0397455	0.213521
0.0400938	0.430474
0.0361126	0.181841
0.319985	0.186717
0.0373325	0.215591
0.0126067	0.196866
0.0325812	0.808996
0.0633797	0.189798
0.0389789	0.46499
0.326191	0.405879
0.347592	0.209635
0.0194189	1.19852
0.0488053	0.226648
0.110728	0.629041
0.0958769	0.359721
0.0782778	1.68471
0.075096	0.18478
0.0214598	0.476887
0.0372554	0.222858
0.0506855	0.243629
0.0527369	0.33595
0.0181106	0.320157
0.0549522	0.357889
0.0369346	0.261312
0.0403529	0.400345
0.0205145	0.388585
0.0333734	0.729185
0.0414203	1.51371
0.0338715	0.358723
0.0263762	0.358288
0.0448817	0.404597
0.0261295	0.380868
0.0189283	0.335724
0.025846	0.241849
0.0490863	0.1854
0.0437902	0.426886
0.0612509	0.469647
0.0526481	0.40998
0.0475884	0.39651
0.0600478	0.364565
0.0457988	0.405755
0.0652827	0.415786
0.0385884	0.361975
0.0310947	0.434797
0.0296379	0.401459
0.0360356	0.423294
0.0418026	0.410139
0.0421827	0.430225
0.0323477	0.426113
0.028805	0.447783
0.043134	0.385652
0.0498972	0.382179
0.0324649	0.406544
0.0397348	0.368898
0.0342025	0.405828
0.0426233	0.391195
0.0270698	0.423168
0.128807	0.523097
0.0706255	0.380357
0.061739	0.516153
0.0289113	0.371764
0.0469692	0.506469
0.0324221	0.408057
0.0618074	0.425678
0.0174374	0.421971
0.0444725	0.451312
0.0109026	0.479673
0.0572807	0.209801
0.0379072	0.399227
0.0339865	0.403085
0.0274863	0.403382
0.0465588	0.337905
0.0554807	1.24111
0.0361198	0.0722514
0.0295685	0.208387
0.0223627	0.199363
0.0453215	3.79863
0.0211213	0.176538
0.0359999	0.149215
0.0282359	0.235544
0.107019	0.317654
0.312828	0.940173
0.398949	0.0352716
0.255029	0.666201
0.140864	0.0922392
0.354471	0.125161
0.0301598	0.413722
0.0711979	0.176502
0.091004	0.179097
0.0249918	0.243981
0.0511061	0.747709
0.0218042	0.0964366
0.03226	0.601865
0.230251	0.105694
0.10823	0.0956917
0.112324	0.213291
0.0563697	0.066753
0.0351405	0.0528773
0.0422326	0.080179
0.0469649	0.0329519
0.0370997	0.0751527
0.0305651	0.0827985
0.0373662	0.162512
0.0231465	0.0493117
0.358339	0.0952314
0.276604	0.658455
0.0532392	0.0678181
0.02212	0.688337
0.336066	0.563213
0.357692	0.157222
0.0375234	0.182645
0.0391443	0.34081
0.039432	0.228504
0.0184268	0.0436587
0.301002	0.054173
0.0631096	0.929763
0.477352	2.13361
1.56939	0.478088
0.24569	3.79956
0.228862	1.00101
0.302116	0.910032
0.326082	1.2298
0.34518	0.945499
0.308943	1.08392
0.287088	1.14158
0.342571	1.61016
0.300498	1.49669
0.319887	3.1559
0.304204	2.32417
0.333336	2.29693
0.310878	1.6832
0.0642403	2.63757
0.19062	3.87518
0.0466031	1.44445
0.26823	0.346985
0.037367	0.390691
0.398741	0.497773
0.0400679	0.343427
0.297734	0.389421
0.0596265	0.328239
0.301685	0.17763
0.0282262	0.83148
0.0441078	0.863586
0.301733	0.329138
0.323887	0.483864
0.0442672	0.703201
0.345276	0.452445
0.306282	0.359103
0.034524	0.384466
0.310211	0.793165
0.0330903	0.371758
0.0433675	0.370456
0.0732931	0.635903
0.0956415	0.867012
0.034293	0.627805
0.0458561	1.5109
0.0569658	1.00975
0.0568802	1.90331
0.0265246	0.351704
0.044039	0.680344
0.0363928	0.863929
0.0189552	1.23681
0.0217545	0.982114
0.0490919	1.03992
0.0424485	0.457894
0.0554503	0.68603
0.0385138	1.14802
0.0292097	0.508854
0.0318413	0.596702
0.0288978	0.372838
0.0341716	0.868252
0.0779568	0.390051
0.0374362	0.351014
0.0966654	0.589017
0.023719	0.323568
0.0406823	0.357574
0.046813	1.49194
0.0428052	0.928807
0.0551819	1.91468
0.0581952	0.386553
0.0359754	0.606653
0.0155462	0.758307
0.0377016	0.401705
0.0369062	0.491483
0.0304645	0.398766
0.0428539	0.397208
0.020501	0.406387
0.0499023	1.695
0.0201957	0.3122
0.0401492	0.311131
0.0328327	0.809745
0.0430762	3.30646
0.0186243	1.05975
0.0129153	0.461147
0.0259877	0.246854
0.0267595	0.43278
0.0262276	0.278012
0.370595	0.535854
0.23374	0.340543
0.382932	0.982209
0.0719299	0.436673
0.0620897	0.41369
0.227962	0.293646
0.0572272	0.399151
0.226409	0.422253
0.303285	0.351121
0.546407	0.432641
0.469281	0.386297
0.121115	0.356357
0.118254	0.807745
0.135769	0.3639
0.03184	0.552947
0.0222009	0.433746
0.0194181	0.366279
0.0229312	0.36476
0.0341785	0.363249
0.0310414	0.38997
0.0170559	0.403065
0.0454487	0.374418
0.0272969	0.409652
0.106738	0.409019
0.0495322	0.381065
0.0606114	0.43731
0.0257925	0.405633
0.0329965	0.416302
0.0618308	0.4278
0.0321414	0.410627
0.045641	0.234914
0.0315609	0.404632
0.0252877	0.32773
0.537646	0.40338
0.0465989	0.407601
0.203831	0.43738
0.05681	0.396628
0.0199993	3.05848
0.0217311	0.791483
0.0336104	0.344559
0.0347647	0.40278
0.0292116	0.368659
0.037361	0.380467
0.0214905	0.404467
0.0389547	0.387964
0.0338276	1.11188
0.0488939	0.404159
0.0289086	1.15276
0.0239584	0.457415
0.0337269	0.342828
0.0622167	0.440563
0.445741	0.363403
0.314533	0.283314
0.343183	0.36179
0.355548	0.375042
0.253944	0.388176
0.306725	0.314187
0.021058	0.382015
0.299065	0.609751
0.328514	0.310933
0.276246	0.466108
0.277806	0.382861
0.270011	0.399681
0.0256465	0.323719
0.286199	0.54295
0.316525	0.552657
0.0444008	0.380923
0.285907	0.470528
0.303539	0.400265
0.30239	0.414574
0.287572	0.370879
0.0410628	0.424214
0.284079	0.750305
0.340512	0.250452
0.021107	0.937848
0.0151564	0.944332
0.33481	0.834462
0.313659	0.736117
0.303802	2.39447
0.314217	0.370513
0.288853	0.701366
0.198101	0.352015
0.197509	0.222522
0.0435119	0.313311
0.0702492	4.66699
0.341199	0.809074
0.377051	0.742812
0.3231	1.1464
0.317004	0.43422
0.0430451	0.426554
0.368807	0.805178
0.295234	0.940315
0.345774	0.830012
0.318211	1.09957
0.0367984	1.52624
0.318996	0.940769
0.287527	0.491265
0.0487675	0.271636
0.312004	0.301617
0.277297	0.621647
0.324673	0.726491
0.327564	0.883006
0.0332168	0.266074
0.309139	1.95259
0.0272765	0.564089
0.339826	0.768953
0.350318	0.791027
0.0660296	0.68199
0.048342	0.848611
0.102548	0.378837
0.288232	0.870646
0.0340711	0.683848
0.0386082	1.3204
0.0498727	0.541273
0.0465566	0.710042
0.0521863	1.81946
0.347679	0.747637
0.0445918	0.518691
0.0447213	0.796321
0.0246902	0.753895
0.0252745	0.782286
0.324527	0.811249
0.2856	0.803625
0.0230303	0.878021
0.0438946	0.477061
0.0205425	0.656901
0.0344276	0.584774
0.0297077	0.58528
0.0275014	2.56823
0.321468	2.21717
0.326405	0.780581
0.0219977	1.56266
0.0217924	1.06804
0.0333969	0.696292
0.0334445	0.547795
0.0249819	0.803176
0.301793	0.770208
0.0492649	0.498859
0.0945759	0.528727
0.131493	0.564753
0.33866	0.404869
0.201549	1.10095
0.406565	0.409114
0.04438	0.4674
0.358031	0.701798
0.323481	0.741402
0.388527	0.592394
0.305207	0.564177
0.281282	0.558939
0.315792	0.302387
0.342333	0.417183
0.351312	0.582335
0.0501416	0.561689
0.338842	0.53286
0.380274	0.554513
0.149002	0.479633
0.469296	0.492535
0.336122	3.30524
0.312503	0.738118
0.310248	0.888433
0.303678	1.14502
0.321305	0.755167
0.287688	0.450294
0.0388883	0.348085
0.267213	0.27061
0.314305	0.905261
0.0321281	0.486046
0.0829131	0.504004
0.97171	0.441307
0.105483	0.542193
0.0197415	0.478476
0.029041	0.762839
0.0173884	0.815975
0.0428577	0.403447
0.0400395	0.494994
0.271412	0.372837
0.306645	0.405765
0.0343526	0.590834
0.0493423	0.518733
0.0578225	0.541432
0.0657654	0.427137
0.294405	2.70005
0.318856	1.02664
0.074578	0.278461
0.0375648	0.47555
0.0643946	0.377106
0.0388752	0.347293
0.0554302	0.354014
0.0626145	0.374696
0.0349128	0.32935
0.0297353	0.348392
0.03748	0.345902
0.0349015	0.35849
0.0329194	0.356348
0.0492408	0.390911
0.0276408	0.375939
0.0212377	0.386087
0.0336801	0.523185
0.0267046	3.80328
0.0284988	2.115
0.0359175	0.811102
0.0232898	0.669428
0.0773772	0.501193
0.0460992	0.341784
0.109293	0.478556
0.115987	0.357808
0.0583424	0.37452
0.122677	0.969972
0.0493068	0.505875
0.0672554	0.366793
0.0353064	0.368147
0.0464525	0.374203
0.0759291	0.289666
0.0370397	0.366581
0.0459887	0.390868
0.0434881	0.369102
0.0293378	0.355255
0.0536209	0.338485
0.0439922	0.296372
0.0482276	0.408281
0.039427	0.402488
0.0416048	0.411899
0.0333563	0.374551
0.0491612	0.47726
0.0158971	0.890794
0.0232499	0.591452
0.0241741	0.320254
0.0206457	0.319486
0.0370472	0.344489
0.014036	0.393358
0.0283207	0.568198
0.034394	0.449669
0.036078	0.512784
0.0325553	0.381878
0.0496398	0.372707
0.0425931	0.374681
0.0303698	0.37661
0.0373865	0.387262
0.0456703	0.651256
0.546848	0.648514
0.138087	0.612133
0.114775	0.42972
0.469025	0.889113
0.0544678	0.439159
0.311689	0.74676
0.325117	0.398639
0.0199364	0.433035
0.0504785	0.328358
0.0320144	0.40001
0.0301556	0.344172
0.329416	1.05015
0.0243596	0.399488
0.0180532	0.388736
0.352687	0.380553
0.0501727	0.419629
0.0199075	0.328991
0.372457	0.355197
0.0274154	0.299154
0.053603	0.480775
0.319959	0.291919
0.339474	0.410882
0.025242	0.396166
0.0324045	0.363702
0.456228	0.351044
0.326289	0.518002
0.509036	0.356318
0.32385	0.381508
0.212899	0.541186
0.333899	0.836802
0.288865	0.89312
0.347519	1.01478
0.305665	0.524737
0.308505	1.24866
0.286726	1.08677
0.346572	1.02077
0.327483	0.344553
0.301398	0.374195
0.304466	0.551454
0.32414	0.558367
0.301606	0.485553
0.332223	0.980507
0.315897	0.446741
0.308453	0.406464
0.294631	0.832015
0.300331	0.789055
0.325836	0.420871
0.313242	0.622735
0.364645	0.430299
0.0365908	0.566152
0.055902	0.433895
0.0797266	0.400105
0.0673916	1.29791
0.0889163	0.283075
0.0614639	0.35028
0.0612452	1.1939
0.124406	0.401289
0.0486986	0.567008
0.0493607	0.462271
0.0477149	0.511803
0.0549344	0.386188
0.0194074	1.21653
0.0440331	1.1809
0.358483	1.07961
0.0498056	1.00816
0.119509	2.54733
0.0715406	1.23012
0.221459	0.551416
0.0314581	0.530854
0.292199	1.06673
0.438292	1.04401
0.047021	1.0889
0.0818578	0.553818
0.0400539	0.78306
0.037047	0.650154
0.0196401	0.471483
0.00694091	0.373888
0.266143	0.421651
0.0427367	0.528221
0.387151	0.44962
0.250272	0.335074
0.296319	0.449782
0.427022	1.11062
0.514656	0.5676
0.304422	0.366657
0.294014	0.519717
0.310622	0.365072
0.353211	1.00841
0.313785	0.734642
0.330362	0.986567
0.252953	1.64868
0.290607	2.20546
0.329831	0.317609
0.0806448	0.293382
0.264803	1.02852
0.209619	2.57126
0.0449199	0.565905
0.303567	1.07897
0.301086	1.29294
0.316851	1.21193
0.0331242	1.23321
0.337663	1.55952
0.0326874	1.01994
0.306642	0.970092
0.34234	0.815423
0.346548	0.786686
0.335307	1.52925
0.0282748	1.89336
0.0516416	1.16423
0.0944934	1.27845
0.0470517	1.63234
0.0571278	0.874722
0.0236892	0.8898
0.0437871	0.800641
0.0554311	0.37312
0.0397367	0.842796
0.0440448	1.06489
0.0345218	0.713122
0.0369827	1.54002
0.0678035	0.774682
0.0349784	1.51621
0.027909	1.36221
0.0505953	0.838052
0.0422265	0.643182
0.0326007	0.74593
0.0313199	0.38743
0.030286	0.368183
0.0276677	0.362117
0.0355087	1.44268
0.0504466	0.847679
0.0413916	0.951259
0.0490972	1.0288
0.0493223	0.855303
0.0365886	1.18906
0.0702033	0.602116
0.0702386	0.754795
0.0366478	1.10757
0.0407718	0.614712
0.0320223	0.848505
0.0225784	0.998746
0.0207744	0.425857
0.0328168	0.372219
0.0229001	0.418423
0.0504974	1.11507
0.0475452	3.47831
0.0316394	1.94501
0.0400489	5.05552
0.0489098	6.72381
0.0608865	0.404117
0.0541562	0.373954
0.0384662	0.881194
0.0533716	0.393577
0.036378	0.744067
0.0363307	0.820264
0.0433397	5.82688
0.07153	7.88342
0.0626392	10.9143
0.0435474	0.736839
0.0642804	5.70245
0.0677926	0.679428
0.088483	0.732873
0.0231688	5.82896
0.0488069	5.57362
0.042191	1.01685
0.0513036	1.48538
0.0173169	5.39477
0.0436577	0.285869
0.0167574	1.60501
0.0292408	3.5412
0.0258202	0.269528
0.0286628	5.10706
0.0177708	0.891903
0.0234611	1.08521
0.0434341	0.712781
0.0358889	0.353342
0.0369381	6.42133
0.0577802	5.07322
0.0297178	5.24313
0.046023	5.27088
0.02583	5.93831
0.027039	13.552
0.371001	9.47171
0.498961	0.440681
0.164	1.22099
0.12399	12.6396
0.363543	2.63222
0.497019	0.403683
0.2369	0.190253
0.223072	6.34858
1.33689	9.18775
0.167191	2.43262
0.0198994	12.9437
0.30458	19.9288
0.219394	10.8874
0.0472393	1.37574
0.0994322	0.51667
0.17617	0.438661
0.753842	0.415558
0.766566	0.370483
0.0281039	1.07516
0.038079	0.770825
0.0186572	1.0539
0.022775	0.654348
0.0421944	0.286183
0.0331271	0.333553
0.0400318	0.336228
0.0255799	1.08008
0.100387	0.408395
0.136328	18.2079
0.0287645	2.22097
0.0336824	1.11716
0.0507858	8.33113
0.0355178	0.829442
0.0250112	0.363314
0.0401127	0.78897
0.0259046	0.498165
0.0369661	1.45265
0.0424791	8.75181
0.380645	0.290982
0.484971	0.382811
0.0419527	0.36596
0.312558	0.456388
0.370639	0.334036
0.0386541	1.24402
0.3767	0.418896
0.0338179	0.370423
0.35762	0.546201
0.344065	0.957712
0.311422	0.353481
0.325087	0.790081
0.0462324	0.589163
0.0233072	0.405023
0.33516	1.46246
0.268037	1.66564
0.348763	1.86449
0.205397	2.1559
0.315484	0.671397
0.0326076	0.47153
0.086167	0.464391
0.269423	0.993764
0.266668	1.32763
0.337454	1.20687
0.286419	0.86298
0.27295	0.675081
0.033048	0.897248
0.288738	0.515307
0.317572	0.410388
0.0474267	0.45179
0.339312	1.49249
0.345793	0.511312
0.379881	0.675471
0.315905	2.03535
0.322194	0.796096
0.0260385	0.74783
0.278933	0.414119
0.353359	0.777494
0.351617	0.389685
0.30432	0.508184
0.379596	0.422641
0.297726	0.360698
0.0335851	1.55781
0.0480671	1.367
0.297859	0.267595
0.27485	0.355727
0.0937234	0.369239
0.082123	0.53715
0.0959074	0.340873
0.0401287	0.90919
0.0374205	0.875179
0.0356769	0.378448
0.0302128	0.753544
0.0441743	0.743736
0.039164	0.439787
0.0309679	0.457828
0.0275712	0.341118
0.0299565	0.311072
0.0313184	0.340953
0.292482	0.237524
0.0309894	0.517882
0.0170052	0.380156
0.0305684	0.218938
0.037852	0.171918
0.0288453	0.270452
0.0508766	0.174572
0.0532553	0.381941
0.0284119	0.198539
0.022896	0.321374
0.0294212	1.36447
0.322257	0.940526
0.0443866	0.929234
0.0627212	1.05756
0.116197	0.680336
0.057543	0.819194
0.0342427	0.441776
0.0737406	0.507445
0.0561509	0.360105
0.0323479	0.329789
0.0712807	0.494646
0.0354333	0.799435
0.0325732	1.31682
0.0517432	1.85222
0.0289631	10.4146
0.0218166	1.17532
0.0345047	0.861556
0.0293738	0.517312
0.0463006	0.91938
0.0298918	0.894732
0.0575493	1.00594
0.0515707	0.857477
0.0527822	0.511618
0.0524745	0.34896
0.0368124	0.862786
0.0378151	0.508385
0.0618801	0.526846
0.0493584	0.522348
0.0526142	0.399657
0.0323408	0.155379
0.0493384	0.16636
0.0297298	0.11412
0.11638	3.01847
0.0522463	0.276898
0.0821991	0.147508
0.092096	0.328214
0.0362163	0.364622
0.568178	0.486459
0.675012	0.817262
0.404664	0.618526
0.193265	0.788684
0.352577	0.799971
0.155457	0.38267
0.349734	0.726508
0.0298115	0.919561
0.300232	0.710354
0.31097	0.885746
1.46822	0.875863
0.919528	0.940654
1.66002	0.792732
0.311681	0.928535
1.33534	0.318788
0.334753	0.157267
0.30878	0.208369
0.768668	0.117495
0.0580948	0.267517
0.764368	0.141607
0.298964	0.218535
0.331712	0.217623
0.289508	0.194058
0.301277	0.181223
0.314627	0.434044
0.283515	0.18111
0.0537228	0.186213
0.305873	0.380385
0.310506	0.374182
0.0771183	0.429912
0.122092	0.385536
0.894762	0.416435
0.114303	0.817276
0.0368362	0.881789
0.0297438	0.775941
0.0432708	0.420102
0.0346849	0.913774
0.0277654	0.427908
0.317206	0.45385
0.419381	0.434653
0.0412542	0.426904
0.0314182	0.292437
0.0272632	2.12014
0.0437524	0.384546
0.283387	0.210996
0.335449	0.221872
0.0938241	0.391944
0.0702789	0.410079
0.0499693	0.216394
0.0843002	0.386182
0.0169782	0.20156
0.0833057	0.185851
0.0566274	0.196719
0.0436132	0.186364
0.0506926	0.201242
0.0443414	0.210314
0.0450423	0.180529
0.0382528	0.402518
0.0289023	0.191919
0.0316319	0.190687
0.0469624	0.180736
0.0279673	0.196375
0.0440334	0.166612
0.0316273	0.440841
0.0277222	0.393883
0.0757656	0.402238
0.424854	0.202037
0.0836992	0.381942
0.421708	0.547309
0.341969	0.464173
0.0478178	0.431085
0.0849887	0.497678
0.115306	0.368909
0.335658	0.406617
0.0661058	0.478028
0.327773	0.417033
0.0264834	0.412011
0.0597509	0.364058
0.025567	0.383641
0.029746	0.40031
0.0696603	0.392553
0.269074	0.422014
0.0268177	0.402651
0.345381	0.173739
0.0499206	0.399109
0.371414	0.39199
0.0437606	0.371567
0.0220411	0.217512
0.0344242	0.182868
0.320556	0.176088
0.0493307	0.191609
0.0235754	0.176798
0.0519336	0.210622
0.310509	0.192503
0.0325298	0.17054
0.0394022	0.179047
0.0244075	0.4051
0.333767	0.165623
0.460207	0.170605
0.286299	0.1945
0.257933	0.390628
0.476924	0.171114
0.342632	0.182654
0.350982	0.292028
0.369109	0.372898
0.313793	0.619448
0.350388	0.391321
0.352701	0.368884
0.326168	0.4166
0.315786	0.433419
0.36577	0.380515
0.350084	0.387315
0.300733	0.382641
0.379678	0.407675
0.337181	0.396577
0.349552	0.385093
0.347897	0.367854
0.307491	0.389815
0.371675	0.378962
0.370678	0.390004
0.321923	0.398568
0.326926	0.40359
0.349271	0.389793
0.313763	0.369753
0.0252394	0.385883
0.346462	0.380287
0.0388799	0.400977
0.35308	0.198866
0.354577	0.382519
0.313106	0.219753
0.304031	0.18448
0.0820917	0.188253
0.148886	0.178184
0.0449599	0.355948
0.340812	0.177621
0.245465	0.298516
0.04217	0.78614
0.346485	0.445523
0.0184635	0.403946
0.345692	0.171406
0.0400396	0.28623
0.382276	0.171756
0.359646	0.424088
0.0551138	0.412921
0.344387	0.379811
0.0498405	0.390567
0.293457	0.414423
0.332746	0.409569
0.0234415	0.383278
0.320789	0.404832
0.0354818	0.389401
0.0271162	0.376412
0.334264	0.368822
0.320068	0.382357
0.347667	0.363656
0.0355262	0.361228
0.314089	0.392141
0.0288105	0.38981
0.0282363	0.41012
0.340865	0.362766
0.317236	0.319254
0.0917127	0.19943
0.0383676	0.375591
6.18737	0.380593
1.08088	0.368446
0.0702252	0.378793
0.0393488	0.412926
0.0511511	0.369846
0.152555	0.380547
0.0438762	0.419041
0.124102	0.39082
0.056712	0.220063
0.310233	0.119757
0.164848	0.222385
0.138038	0.847022
0.040738	0.748627
0.0431917	1.03255
0.114604	0.457014
0.0423894	0.660458
0.0176239	0.201454
0.0128807	0.205499
0.0256675	0.167795
0.0436401	0.232032
0.0380953	0.1792
0.0271328	0.416842
0.234212	0.398975
0.375641	0.177585
0.0807282	0.180879
0.0615729	0.224905
0.297881	0.386646
0.145521	0.201081
0.0316191	0.379545
0.0469379	0.417944
0.32943	0.373463
0.0570591	0.209253
0.0267114	0.372068
0.0260905	0.393916
0.30163	0.394058
0.0440193	0.389954
0.342319	0.36377
0.018112	0.371782
0.0348721	0.393906
0.314819	0.404214
0.0520843	0.418395
0.0373035	0.392906
0.305497	0.375084
0.444588	0.360289
0.221665	0.368752
0.410088	0.366492
0.374424	0.383182
0.320725	0.350713
0.360626	0.365215
2.3697	0.350243
0.0356711	0.151619
0.34496	0.393685
0.312292	0.380595
0.315982	0.377205
0.314933	0.375772
0.295471	0.38252
0.346134	0.384751
0.0513501	0.380066
0.29779	0.403224
0.294247	0.736744
0.345089	0.776397
0.319114	0.710085
0.0842818	0.862911
0.265828	1.41659
0.251584	0.548927
0.0568154	0.43062
0.32686	3.99639
0.0190189	0.190114
0.29861	0.378107
0.358291	0.356691
0.326494	0.18173
0.048715	0.611569
0.0147584	0.379483
0.27374	0.362286
0.310213	0.193759
0.299234	0.181834
0.0376734	0.181638
0.293817	0.184376
0.0540586	0.178965
0.065618	0.541002
0.103311	0.205192
0.026423	0.185164
0.041786	0.221705
0.0521436	0.19165
0.0236061	0.384755
0.0491204	0.209656
0.0518245	0.193848
0.0345053	0.368072
0.0323261	0.379956
0.0511873	0.40669
0.046518	0.385656
0.0332397	0.386996
0.018302	0.385394
0.0343848	0.424508
0.0490425	0.444038
0.0360622	0.435248
0.0497742	0.433459
0.0295405	0.389774
0.034606	0.426455
0.0263688	0.405085
0.107795	0.422082
0.0778459	0.391592
0.0352486	0.385089
0.0472617	0.409811
0.0559245	0.192779
0.048742	0.40509
0.034166	0.645253
0.0264091	0.799758
0.0531512	0.868164
0.0387336	0.579238
0.0420513	0.667442
0.0464618	0.848437
0.0286863	0.690651
0.0416961	0.679947
0.0523077	0.642543
0.0294968	0.739984
0.0499697	0.365419
0.0191488	0.410824
0.0558622	0.675294
0.0333981	0.385165
0.0272818	0.856619
0.0403923	0.760601
0.0492615	0.400036
0.0551286	0.37455
0.0322504	0.408242
0.0288444	0.159954
0.431956	0.380455
0.32702	0.542133
0.418228	0.577915
0.0475198	0.172927
0.119671	0.184316
0.300939	0.198673
0.321173	0.201716
0.0397171	0.216564
0.354659	0.193933
0.347021	0.184396
0.343525	0.192171
0.0302282	0.23963
0.329259	0.367032
0.0355343	0.39448
0.350664	0.366288
0.373497	0.384514
0.354492	0.443418
0.364266	0.411455
0.325039	0.431551
0.0576798	0.433309
0.0354954	0.416432
0.306732	0.41751
0.287651	0.381779
0.0396843	0.400931
0.293343	0.384151
0.117983	0.170212
0.0489009	0.396715
0.0329806	0.138755
0.0780385	0.375801
0.0617941	0.405492
0.0522243	0.441076
0.0422476	0.212807
0.0680188	0.717469
0.104755	0.711249
0.116272	0.649286
0.0377062	0.535773
0.0572629	0.630458
0.0716221	0.537091
0.039161	0.790289
0.0422657	0.729873
0.0630379	0.359391
0.0565092	0.357737
0.0302436	0.617041
0.163829	0.739475
0.219693	0.71529
1.11991	0.847799
0.0222432	0.363182
0.12775	0.360842
0.0573198	0.71989
0.0368384	0.729127
0.043173	0.351621
0.0262962	0.746694
0.0497819	0.539686
0.0486851	0.198845
0.0357951	0.328252
0.0303667	0.39397
0.0411022	0.216424
0.0151998	0.201211
0.0225277	0.58425
0.107464	0.187692
1.3095	0.178364
0.0518596	0.173594
0.0966098	0.177713
0.0954557	0.395593
0.0392572	0.392354
0.0529831	0.38248
0.0420767	0.191958
0.0327901	0.188093
0.0347413	0.393994
0.0154628	0.405497
0.0262059	0.400245
0.0242275	0.382689
0.0400283	0.383265
0.0475791	0.417334
0.0348902	0.380756
0.0293081	0.379475
0.0468867	0.378949
0.41388	0.360188
0.100697	0.368666
0.408965	0.24125
0.370785	0.387021
0.0678107	0.419777
0.323961	0.221564
0.341	0.40422
0.32503	0.163064
0.059391	0.217131
0.321478	0.222505
0.0327895	0.21543
0.316731	0.210375
0.33815	0.615397
0.310514	0.180376
0.343638	0.431826
0.0657461	0.560446
0.0507395	0.778799
0.285322	0.505351
0.155947	0.804526
0.47613	0.629257
0.306797	0.824191
0.234467	0.40478
0.0351237	0.47795
0.297293	0.705519
0.311791	0.81692
0.310082	0.720252
0.279147	0.681651
0.281904	0.780078
0.0259933	0.70556
0.297702	0.368767
0.30044	0.386889
0.308011	0.36905
0.298718	0.742873
0.253867	0.743306
0.302161	0.601218
0.272882	0.382921
0.0497419	0.198571
0.256085	0.382346
0.2934	0.198953
0.323872	0.210824
0.297825	0.615465
0.268681	0.190188
0.0330794	0.143861
0.043173	0.183539
0.0731098	0.186782
0.0907642	0.418406
0.0550518	0.390566
0.265994	0.365716
0.335775	0.155916
0.0433493	0.372121
0.0420944	0.408207
0.0491471	0.377653
0.0450492	1.14758
0.0262695	0.910898
0.0405553	0.335248
0.0265335	0.36378
0.0373852	0.469552
0.0426679	0.994804
0.0488159	0.488599
0.0467943	0.54139
0.0320217	0.0278052
0.293181	0.707621
0.0328488	0.341126
0.0366314	0.938986
0.0359904	1.58981
0.0413454	0.653609
0.0400502	1.33856
0.342188	0.815764
0.334893	0.586941
0.0455573	0.507939
0.0541679	0.971212
0.0365128	0.891939
0.0404918	0.973546
0.0444435	0.897598
0.0700645	0.193703
0.181364	0.872975
0.13741	0.991067
0.0231631	0.317204
0.0592551	0.820015
0.0542131	1.61118
0.026455	0.373799
0.0514321	0.287094
0.0210092	0.365615
0.0531031	0.249459
0.0433581	0.211084
0.0451746	0.865176
0.0460847	0.799252
0.0318662	0.908542
0.0228953	0.363589
0.019949	0.401084
0.0406559	0.374935
0.017975	0.507825
0.0385021	0.365483
0.0351452	0.828915
0.0421258	0.925962
0.0288171	0.795669
0.0361649	0.683962
0.0202312	0.751054
0.0112271	0.384861
0.0289376	0.354579
0.674815	0.166632
0.08826	0.324507
0.102129	0.185958
0.158504	0.429791
0.139182	0.169527
0.0600207	0.162351
0.0545513	0.182118
0.0721104	0.213523
0.0853709	0.212228
0.0497333	0.162333
0.0432812	0.393599
0.0654236	0.401188
0.0448607	0.168153
0.0456627	0.399594
0.055411	0.16044
0.0584516	0.177157
0.0325177	0.775592
0.323832	0.769929
0.155075	0.755393
0.171061	0.363362
0.151216	0.366248
0.121399	0.380152
0.0373938	2.81854
0.0489527	0.331836
0.0374662	0.293089
0.0312249	0.301155
0.027334	0.401742
0.0279695	0.34734
0.0244061	0.30385
0.0279516	0.314318
0.03939	0.335405
0.0346045	0.382611
0.033784	0.190883
0.0347017	0.202713
0.0444118	0.430181
0.057485	0.207305
0.0760912	0.365858
0.033833	0.158126
0.0614067	0.206421
0.0310288	0.21018
0.036747	0.147622
0.0565013	0.194839
0.0216342	0.157095
0.038279	0.189029
0.0312273	0.413006
0.0295453	0.200409
0.0293058	0.413658
0.0375719	0.170021
0.0264265	0.212343
0.0295954	0.169615
0.0387538	0.199799
0.0458062	0.388235
0.0337326	0.564674
0.0723118	0.402743
0.0800032	0.398625
0.102663	0.536929
0.0435487	0.425479
0.0600862	0.34164
0.0469237	0.338471
0.0584789	0.387501
0.0595779	0.407832
0.054802	0.380923
0.05796	0.42914
0.0285031	0.381177
0.0734987	0.369872
0.0321533	0.404744
0.0283976	0.388369
0.0451495	0.388548
0.0500576	0.434633
0.05096	0.176392
0.0253935	0.340781
0.0724287	0.182949
0.712173	0.381759
0.456081	0.19481
0.0610858	0.396237
0.0837504	0.172394
0.30117	0.180363
0.0412357	0.191988
0.0586943	0.199515
0.0698849	0.217833
0.316547	0.221665
0.0542721	0.189551
0.0580979	0.36417
0.31147	0.464781
0.0579599	0.45067
0.0319677	0.487132
0.0360007	0.323488
0.0404952	0.441731
0.323926	0.373021
0.322813	0.389092
0.0277418	0.395975
0.0199577	0.422157
0.039046	0.415164
0.317661	0.429661
0.0202691	0.391594
0.0392228	0.394569
0.274761	0.388305
0.390273	0.386866
0.354424	0.371102
0.287787	0.399527
0.293126	0.381908
0.339936	0.441108
0.361298	0.388988
0.316616	0.394606
0.353573	0.372961
0.430393	0.365505
0.341572	0.38273
0.257523	0.203977
0.30953	0.197674
0.313562	0.415121
0.327282	0.345412
0.339904	0.355664
0.299191	0.450107
0.323773	0.567667
0.331249	0.477742
0.336485	0.250753
0.031062	0.37923
0.320067	0.182318
0.344825	0.391653
0.336413	0.447733
0.341514	0.394394
0.329026	0.403005
0.333343	0.400613
0.323794	0.418721
0.339994	0.162549
0.346122	0.187079
0.33247	0.389431
0.0406827	0.416685
0.330337	0.402721
0.359157	0.424349
0.338664	0.428604
0.324604	0.421562
0.328531	0.406269
0.320268	0.445716
0.322146	0.418873
0.341869	0.402859
0.0274744	0.39711
0.0243593	0.420135
0.337239	0.338598
0.108669	0.397622
0.23947	0.384058
0.0387669	0.403582
0.101733	0.365276
0.28562	0.347018
0.0411855	0.372359
0.300522	0.411198
0.0349853	0.353383
0.0328795	0.374936
0.0234627	0.405332
0.298592	0.382315
0.29765	0.215184
0.276588	0.2281
0.0307323	0.570614
0.0301791	0.15009
0.306492	0.169789
0.0171008	0.150886
0.318258	0.185695
0.317964	0.164682
0.320171	0.409889
0.0446423	0.210298
0.0247615	0.19466
0.0397761	0.186798
0.297438	0.16751
0.33123	0.215084
0.0498699	0.429732
0.322913	0.361337
0.0236124	0.416577
0.0307758	0.402366
0.271493	0.412903
0.0322232	0.187789
0.327345	0.391817
0.310374	0.448959
0.102072	0.428927
0.0432308	0.429262
0.0440484	0.413027
0.0655937	0.384012
0.0519041	0.431522
0.0444399	0.408279
0.0420569	0.376783
0.0364693	0.415339
0.0207025	0.373415
0.0663858	0.366502
0.0787611	0.385894
0.019388	0.391986
0.0271535	0.368529
0.0338979	0.374882
0.0215836	0.412307
0.0448193	0.371738
0.0416804	0.685669
0.0402449	1.42216
0.0376784	0.758489
0.0363539	1.09624
0.0328844	0.722687
0.0279197	0.444673
0.121927	0.195262
0.47161	0.167671
3.02	0.378873
0.190652	0.413639
0.129924	0.361334
0.0828964	0.331215
0.0260206	0.17444
0.0161784	0.171311
0.0201668	0.189293
0.0206513	0.149191
0.0749642	0.354455
0.0244144	0.375228
0.0303576	0.200648
0.0439285	0.202233
0.0228099	0.189424
0.0445755	0.199683
0.0335165	0.388478
0.0217578	0.397682
0.0358986	0.150898
0.0676059	0.387977
0.121815	0.367013
0.0684292	0.401445
0.0517758	0.356315
0.0540784	0.390099
0.0673153	0.347592
0.0374274	0.419518
0.0353951	0.405738
0.0425207	0.349769
0.0312152	0.351228
0.0505572	0.371683
0.0511899	0.394679
0.0434488	0.387847
0.0636674	0.373285
0.0352552	0.370465
0.0283265	0.4147
0.0677229	0.506579
0.0228269	0.582984
0.027553	0.346686
0.0400617	0.199129
0.0263559	0.761924
0.0190608	0.322562
0.0529027	0.408714
0.0349049	0.442198
0.0462819	0.387178
0.0466093	0.349886
0.0331878	0.390702
0.0800096	0.398972
0.0729636	0.40696
0.0320663	0.434753
0.0403268	0.361085
0.0481895	0.424681
0.0444044	0.188588
0.0312512	0.351132
0.0344632	0.404903
0.0622948	0.379635
0.0464513	0.423007
0.0671204	0.195973
0.0705969	0.427313
0.0556736	0.22237
0.0697666	0.20362
0.0467002	0.207016
0.0284774	0.414719
0.0283355	0.18847
0.0372858	0.192987
0.0418716	0.16339
0.0578287	0.181002
0.0351237	0.211596
0.0398455	0.430971
[truncated: 1,046,575+ more rows]

## Sheet: Fig. 3d
	Percentage (%)
	C-SB	E-SB
Atom belong to TB	0	0.8
Atoms belong to hcp phase	1.3	3.8
Atoms belong to SF	1.4	9.8
All hcp atoms	2.7	14.1

## Sheet: SI Fig. 2a 
water-quenched-[110]
Engineering strain	Engineering stress (MPa)
4.3725e-05	0.08962
-6.5479e-06	0.09447
-3.31962e-05	0.0993
8.214e-07	0.09125
3.20488e-05	0.07889
4.84178e-05	0.08576
-2.47016e-05	0.08954
-2.65578e-05	0.08713
1.55593e-05	0.07469
-1.47399e-05	0.07666
-1.5024e-06	0.0784
-2.83565e-05	0.07646
-2.83985e-05	0.07714
-1.09095e-05	0.08449
-1.93209e-05	0.08792
-4.47567e-05	0.08707
-4.91853e-05	0.08377
-2.32085e-05	0.08391
6.1479e-06	0.08073
-2.02802e-05	0.07464
-3.53628e-05	0.07688
-6.53138e-05	0.08206
-3.1907e-05	0.07572
6.8233e-06	0.06427
-9.19901e-05	0.07955
-9.16013e-05	0.08624
-5.04546e-05	0.07834
-1.46952e-05	0.071
-5.0688e-05	0.07806
-7.55122e-05	0.0813
-6.34018e-05	0.07679
-3.31574e-05	0.06258
-5.95623e-05	0.06208
-8.33266e-05	0.07387
-9.65445e-05	0.06869
-7.39621e-05	0.06473
-0.000100545	0.06908
-6.45849e-05	0.07473
-9.5425e-05	0.08069
-8.2452e-05	0.07413
-8.93961e-05	0.06757
-8.6351e-05	0.06634
-7.60262e-05	0.06448
-8.51926e-05	0.0661
-0.000117415	0.07155
-0.00011398	0.07073
-0.000114422	0.0708
-6.39061e-05	0.06225
-0.000103677	0.06911
-0.000132981	0.07412
-0.000136115	0.07483
-9.98821e-05	0.0686
-6.51479e-05	0.05476
-0.000115925	0.0632
-0.000138465	0.05811
-0.000147801	0.05939
-0.000106082	0.05624
-0.00011182	0.05296
-0.000139582	0.05784
-0.000171513	0.06333
-0.000159192	0.06258
-0.000118163	0.06188
-0.000137299	0.05687
-0.000147852	0.05861
-0.00017361	0.06292
-0.000137702	0.0582
-0.00011166	0.0522
-0.000124526	0.05435
-0.000198852	0.0607
-0.000173825	0.05788
-0.000134287	0.05038
-0.000172679	0.06094
-0.000170402	0.06224
-0.000188222	0.06518
-0.000159445	0.04768
-0.000169422	0.05784
-0.00022815	0.06712
-0.0001779	0.06305
-0.000135004	0.04455
-0.000211363	0.05044
-0.000179448	0.05145
-0.000180843	0.05108
-0.000217693	0.05106
-0.000179305	0.04891
-0.000202316	0.06212
-0.000258825	0.06788
-0.000222264	0.0627
-0.000174481	0.05599
-0.000181478	0.06259
-0.00020034	0.04798
-0.00021164	0.04978
-0.00024025	0.05458
-0.000209096	0.04923
-0.000180373	0.04446
-0.000270722	0.06576
-0.000265958	0.06003
-0.000199388	0.05792
-0.000206917	0.05927
-0.000263452	0.0644
-0.000240709	0.05503
-0.000264196	0.05831
-0.0001869	0.05039
-0.000186565	0.04198
-0.000294063	0.05489
-0.000242366	0.04535
-0.000199493	0.04254
-0.000311065	0.05338
-0.000263605	0.04977
-0.00026757	0.05886
-0.000248508	0.05541
-0.000279855	0.05567
-0.000254983	0.04755
-0.000258452	0.05625
-0.000265596	0.04101
-0.000250547	0.04476
-0.000322074	0.0528
-0.000278416	0.04589
-0.000242922	0.04522
-0.00032443	0.05671
-0.000315949	0.05186
-0.000245826	0.04912
-0.000320791	0.05148
-0.000271418	0.04622
-0.000322716	0.051
-0.000262222	0.04771
-0.000296755	0.04521
-0.000294866	0.04482
-0.000293442	0.04453
-0.000286173	0.0394
-0.000356489	0.04616
-0.000305356	0.04656
-0.000313518	0.04755
-0.000301959	0.04574
-0.000380969	0.05064
-0.00032556	0.04978
-0.000314801	0.04781
-0.000314076	0.0478
-0.00033519	0.04127
-0.000278833	0.03334
-0.000378579	0.04759
-0.00033258	0.03476
-0.000375793	0.04997
-0.00031449	0.03526
-0.000401622	0.05151
-0.000325384	0.04094
-0.000359796	0.05315
-0.000333648	0.05053
-0.000348479	0.03673
-0.000388928	0.0478
-0.000342792	0.03893
-0.000350443	0.04092
-0.00038335	0.0412
-0.000383488	0.04074
-0.000360623	0.03892
-0.000399742	0.05263
-0.000322426	0.03817
-0.000426301	0.05102
-0.000369528	0.03967
-0.000404386	0.04387
-0.000371368	0.04318
-0.000388141	0.04089
-0.000381313	0.03959
-0.000371391	0.03801
-0.000367905	0.0361
-0.000430351	0.0331
-0.000412137	0.04415
-0.000461181	0.05802
-0.000374386	0.04049
-0.000400826	0.0428
-0.000431922	0.048
-0.000409553	0.04404
-0.000394166	0.04144
-0.000378745	0.0354
-0.000461813	0.03823
-0.000390046	0.03747
-0.000481699	0.04709
-0.000381174	0.0349
-0.000461184	0.03753
-0.000417381	0.04369
-0.000476022	0.04007
-0.000427261	0.04634
-0.000461041	0.04538
-0.000396041	0.0361
-0.00049776	0.04521
-0.000396037	0.03563
-0.00044244	0.03375
-0.000437792	0.03307
-0.000500946	0.04406
-0.000468833	0.03842
-0.000432511	0.03201
-0.000491794	0.04232
-0.00052576	0.04811
-0.000427979	0.0456
-0.000464604	0.0377
-0.000473512	0.03891
-0.000469625	0.03832
-0.000481125	0.04032
-0.000424633	0.02205
-0.00054979	0.0433
-0.000424538	0.0276
-0.000569346	0.04693
-0.000416603	0.02593
-0.000619815	0.05676
-0.00041794	0.03651
-0.000538246	0.04964
-0.000427907	0.02673
-0.000619208	0.05871
-0.00038328	0.02333
-0.000606484	0.05091
-0.00040748	0.01867
-0.000596301	0.04973
-0.000450317	0.02783
-0.000599621	0.04709
-0.000444644	0.0275
-0.000627209	0.05064
-0.00048046	0.03904
-0.000542298	0.04981
-0.000442384	0.02067
-0.000686279	0.06319
-0.000430391	0.02207
-0.000561854	0.04526
-0.000504888	0.02415
-0.000591484	0.04711
-0.000507056	0.02621
-0.000544874	0.03058
-0.000611576	0.04211
-0.000553893	0.04795
-0.000551625	0.03773
-0.000581497	0.03844
-0.000546226	0.03609
-0.000606548	0.05125
-0.000436058	0.02484
-0.000676548	0.04327
-0.000514969	0.0253
-0.000654514	0.05136
-0.000470508	0.02243
-0.000688575	0.05542
-0.000497666	0.02112
-0.000745397	0.07082
-0.000475924	0.02892
-0.000607146	0.05412
-0.000587083	0.03004
-0.000595066	0.05254
-0.00065707	0.04162
-0.000453178	0.0301
-0.000747205	0.05173
-0.000461927	0.02882
-0.000770183	0.05514
-0.000468185	0.03124
-0.000800102	0.06331
-0.000432959	0.03298
-0.000830949	0.07365
-0.000379953	0.01682
-0.000848331	0.07837
-0.000399773	0.01111
-0.000779927	0.06594
-0.000450827	0.00206
-0.000867266	0.08055
-0.000451486	0.01317
-0.000760348	0.06564
-0.000521359	0.01736
-0.000807376	0.07539
-0.000493852	0.0168
-0.000781977	0.07312
-0.000556737	0.02264
-0.000675131	0.05963
-0.00064259	0.02524
-0.000639483	0.0511
-0.000715372	0.03204
-0.000602091	0.04937
-0.000794192	0.04885
-0.000482053	0.03072
-0.000912968	0.06746
-0.000430587	0.02431
-0.000940912	0.07621
-0.000387504	0.0162
-0.000998002	0.08826
-0.000354516	0.0025
-0.000982977	0.09256
-0.000403433	-0.00698
-0.000915825	0.08499
-0.000485615	-0.00272
-0.000898089	0.08874
-0.000570827	0.00989
-0.000784606	0.07404
-0.000712298	0.03442
-0.000659136	0.0668
-0.000751465	0.03772
-0.000607529	0.04701
-0.000825861	0.04395
-0.000541477	0.03385
-0.000895636	0.04761
-0.000505904	0.01879
-0.000986116	0.06228
-0.000467069	0.01809
-0.001	0.06911
-0.000450015	0.01308
-0.0011	0.09295
-0.000376622	0.00817
-0.00108	0.09346
-0.000391527	-0.00456
-0.00109	0.10316
-0.000363843	-0.0168
-0.00105	0.09398
-0.000525487	-0.00366
-0.000946042	0.08963
-0.000614397	0.00627
-0.000812367	0.07159
-0.000833031	0.03709
-0.000688783	0.06412
-0.000883114	0.04784
-0.000537798	0.03297
-0.00106	0.07476
-0.000463333	0.01961
-0.00106	0.07392
-0.000415842	-0.00169
-0.00118	0.08567
-0.000408563	-0.000337235
-0.00118	0.09193
-0.000408268	-0.00474
-0.00115	0.09788
-0.000448271	-0.000740745
-0.00117	0.10374
-0.000428933	-0.00841
-0.00112	0.09752
-0.000475448	-0.01246
-0.00112	0.09805
-0.000491458	-0.01755
-0.00114	0.10158
-0.00051962	-0.01352
-0.00108	0.09766
-0.000636078	-0.000659001
-0.00101	0.10229
-0.000701889	0.01454
-0.000885824	0.08433
-0.000795024	0.01991
-0.000807124	0.07451
-0.000954635	0.04601
-0.000572527	0.03131
-0.0011	0.05864
-0.000555962	0.02131
-0.00119	0.07999
-0.000468144	0.00832
-0.00128	0.09757
-0.000438216	0.00312
-0.00131	0.11209
-0.000410308	-0.00369
-0.00123	0.09933
-0.000441279	-0.01752
-0.00125	0.09939
-0.000462283	-0.02446
-0.00128	0.10089
-0.000475168	-0.02136
-0.00129	0.10633
-0.000510778	-0.0134
-0.00127	0.11065
-0.000483572	-0.01326
-0.00127	0.11693
-0.000515913	-0.01546
-0.00123	0.11048
-0.000567364	-0.01786
-0.00119	0.10314
-0.000616724	-0.01651
-0.00113	0.10323
-0.000754747	-0.0015
-0.00101	0.09255
-0.000852181	0.01347
-0.000913388	0.07727
-0.001	0.03569
-0.00078706	0.0671
-0.0011	0.05312
-0.000626148	0.03492
-0.00125	0.07188
-0.000533695	0.01092
-0.00133	0.08226
-0.000494726	-0.0039
-0.00143	0.10356
-0.000432436	-0.01441
-0.00147	0.12225
-0.000427368	-0.02143
-0.00148	0.1333
-0.000421711	-0.0234
-0.00145	0.13419
-0.000473212	-0.0251
-0.00137	0.12995
-0.000558653	-0.02972
-0.00125	0.10649
-0.000693895	-0.02224
-0.00122	0.11171
-0.000797835	-0.0048
-0.00107	0.09716
-0.000983386	0.02318
-0.000918293	0.08288
-0.00114	0.05484
-0.000675171	0.04186
-0.00133	0.07344
-0.000579961	0.02541
-0.00143	0.09637
-0.000439199	-0.01723
-0.00159	0.12605
-0.00101	0.05869
--	--
-0.000979399	0.06133
-0.000912222	0.05525
-0.000921069	0.04846
-0.00089975	0.04162
-0.00094937	0.0449
-0.000935247	0.04897
-0.000959047	0.05348
-0.000937926	0.05417
-0.00094542	0.04862
-0.000925643	0.04054
-0.000977884	0.0441
-0.000959214	0.0509
-0.000991691	0.05835
-0.000960203	0.06196
-0.00101	0.06829
-0.000931157	0.05088
-0.000956268	0.04933
-0.000954053	0.05397
-0.000968857	0.0651
-0.00087746	0.05607
-0.000914517	0.05181
-0.000874487	0.04454
-0.000891349	0.04515
-0.00088757	0.0489
-0.000885002	0.05804
-0.000801991	0.04891
-0.000822786	0.04507
-0.000858428	0.04291
-0.000868784	0.04595
-0.000910768	0.05593
-0.000898073	0.05989
-0.000897008	0.06111
-0.000891285	0.05744
-0.000895298	0.05183
-0.000879586	0.04905
-0.000914348	0.06024
-0.000865841	0.06002
-0.000842616	0.05364
-0.000851098	0.05366
-0.000811741	0.04589
-0.000820504	0.04435
-0.000845775	0.05512
-0.000778284	0.05067
-0.000782034	0.05213
-0.000759337	0.03963
-0.000801419	0.04046
-0.000787592	0.03853
-0.000825151	0.05019
-0.000792633	0.05168
-0.000819069	0.05677
-0.000790868	0.04421
-0.000800667	0.043
-0.000840891	0.04968
-0.000828764	0.05536
-0.000836625	0.06896
-0.00079357	0.05965
-0.000798644	0.05584
-0.000728815	0.04056
-0.000772852	0.04166
-0.000793905	0.05166
-0.000728836	0.04944
-0.000746223	0.04862
-0.000735095	0.04347
-0.000711251	0.03791
-0.000753121	0.04591
-0.000735918	0.04935
-0.000713815	0.05212
-0.000686292	0.04569
-0.000700049	0.04111
-0.000715901	0.03946
-0.000743018	0.04696
-0.000747303	0.05612
-0.000707291	0.05147
-0.000715786	0.04737
-0.000713452	0.04289
-0.000691342	0.03741
-0.000724189	0.04262
-0.000716245	0.05316
-0.000687206	0.0475
-0.000699047	0.04876
-0.000709703	0.04725
-0.000672815	0.03868
-0.000722939	0.04745
-0.000689846	0.05502
-0.000672762	0.05114
-0.000654156	0.04505
-0.000651031	0.04334
-0.000654457	0.04235
-0.000684447	0.04906
-0.000634602	0.05106
-0.000604638	0.04534
-0.000625309	0.04429
-0.00062777	0.03665
-0.000626853	0.03983
-0.000650923	0.04432
-0.000634323	0.04872
-0.000607485	0.04755
-0.000588215	0.03839
-0.000616378	0.03971
-0.000598306	0.03755
-0.000643144	0.04888
-0.000613695	0.05114
-0.000597077	0.04613
-0.00060496	0.04201
-0.000602401	0.03963
-0.00060114	0.04417
-0.000615177	0.04854
-0.000574925	0.04538
-0.000569278	0.04234
-0.000571138	0.04115
-0.000558248	0.036
-0.000542627	0.03601
-0.000583593	0.04549
-0.00056629	0.04525
-0.000559418	0.0435
-0.000542036	0.04083
-0.000530061	0.0343
-0.000561206	0.03925
-0.000563781	0.04519
-0.000565914	0.04984
-0.000537759	0.04623
-0.000508819	0.03876
-0.000524849	0.03789
-0.000518625	0.03922
-0.000544106	0.04635
-0.000506907	0.04815
-0.00051612	0.04409
-0.000487666	0.03804
-0.000497263	0.03948
-0.000504914	0.03933
-0.000517846	0.04711
-0.000475516	0.04559
-0.000498721	0.04615
-0.00046516	0.03913
-0.000526245	0.04507
-0.000478096	0.04424
-0.000463052	0.04877
-0.0004751	0.04529
-0.000443761	0.04161
-0.000450467	0.03831
-0.00047275	0.04171
-0.000471772	0.04463
-0.000467493	0.04987
-0.000441366	0.04533
-0.000427986	0.04669
-0.000434403	0.03993
-0.000449248	0.04641
-0.000433979	0.04049
-0.000448102	0.05254
-0.000409765	0.04085
-0.000432541	0.04445
-0.000407444	0.03961
-0.000409844	0.04363
-0.000423417	0.0413
-0.000410726	0.05156
-0.000390501	0.04665
-0.000413715	0.04858
-0.00038877	0.04339
-0.000392654	0.04583
-0.000400231	0.04722
-0.000391128	0.05322
-0.000361345	0.05022
-0.00038131	0.05279
-0.000369523	0.04224
-0.000345191	0.04221
-0.000396965	0.04948
-0.000378774	0.05026
-0.000357367	0.05158
-0.000334892	0.04909
-0.000343975	0.04404
-0.000356627	0.04779
-0.000368515	0.05602
-0.000316774	0.05466
-0.000331661	0.04878
-0.000329784	0.04874
-0.000347795	0.04545
-0.000308606	0.04761
-0.000352152	0.06164
-0.000291032	0.05285
-0.000328058	0.05906
-0.000288983	0.0477
-0.000309394	0.05074
-0.000327215	0.06017
-0.00028661	0.05519
-0.000292726	0.05742
-0.000309888	0.06116
-0.000258725	0.04977
-0.00027419	0.0491
-0.000308454	0.0551
-0.000270431	0.05721
-0.000269473	0.05995
-0.000275651	0.05777
-0.000243249	0.05495
-0.000264953	0.05572
-0.000268426	0.05334
-0.000265027	0.06229
-0.000251467	0.0619
-0.000256967	0.06991
-0.000225995	0.06094
-0.000222697	0.05473
-0.00024689	0.0603
-0.000238326	0.05921
-0.00023536	0.06487
-0.000216699	0.05742
-0.000214909	0.0586
-0.000217933	0.05781
-0.000205354	0.05325
-0.000218438	0.06642
-0.000207257	0.0698
-0.000198591	0.06768
-0.000184982	0.0588
-0.000191769	0.0592
-0.00019779	0.06296
-0.000193608	0.06918
-0.000214731	0.07247
-0.000162021	0.07457
-0.000167074	0.06445
-0.000174471	0.06528
-0.000166656	0.06713
-0.000161259	0.07393
-0.000164611	0.07228
-0.00016088	0.07572
-0.000119272	0.06471
-0.000179848	0.07314
-0.000140804	0.07072
-0.000143775	0.07253
-0.000156644	0.08371
-0.000110437	0.0717
-0.000116462	0.07195
-0.000139959	0.07267
-0.000107874	0.07099
-0.000168205	0.08576
-8.24666e-05	0.07968
-0.000133592	0.08575
-9.39267e-05	0.07722
-8.94524e-05	0.08002
-0.000121409	0.07822
-7.50812e-05	0.08204
-0.000146719	0.09376
-3.11949e-05	0.07882
-0.000109663	0.08585
-7.99303e-05	0.07999
-5.99705e-05	0.08347
-0.000112712	0.09426
-5.2414e-05	0.08473
-6.92729e-05	0.08774
-3.69618e-05	0.07661
-6.60631e-05	0.08505
-8.09471e-05	0.08754
-4.23947e-05	0.09247
-5.6303e-05	0.09276
-2.73493e-05	0.09052
-3.68079e-05	0.08524
-3.79901e-05	0.08433
-3.45754e-05	0.08818
-4.05163e-05	0.09438
-1.4168e-05	0.08968
-1.16928e-05	0.08901
-8.5961e-06	0.08281
-2.48855e-05	0.08882
-3.58445e-05	0.09286
1.0216e-05	0.09555
-2.8221e-05	0.10151
3.45323e-05	0.08941
3.0706e-06	0.08868
7.39e-08	0.0888
1.46425e-05	0.09623
0	0.10452
--	--
1.13538e-05	0.1025
3.12061e-05	0.09891
3.08904e-05	0.09896
2.66862e-05	0.0998
3.35645e-05	0.09871
4.53703e-05	0.09646
7.16897e-05	0.09209
7.22168e-05	0.09714
3.06442e-05	0.10681
6.2933e-06	0.11013
6.71531e-05	0.11044
7.18167e-05	0.10961
7.58038e-05	0.10883
7.90029e-05	0.10842
0.00010214	0.11549
0.000107314	0.10335
0.000104483	0.10794
7.33482e-05	0.11404
0.00010586	0.11013
0.000149549	0.10844
0.000122714	0.11536
9.34026e-05	0.11893
0.000104709	0.1224
9.84244e-05	0.12367
0.000167187	0.12167
0.000155668	0.126
0.000113101	0.12815
0.000153385	0.12299
0.00019956	0.11819
0.000188132	0.11995
0.000156894	0.12325
0.000157504	0.12448
0.000168762	0.12859
0.000179109	0.12682
0.00016883	0.12837
0.000173705	0.12781
0.000204239	0.13338
0.000213857	0.13768
0.000226472	0.13715
0.000202836	0.13361
0.000234844	0.13575
0.000227748	0.13543
0.000220417	0.1308
0.000242731	0.13342
0.00023732	0.13525
0.000237847	0.13523
0.000227026	0.14563
0.000207194	0.14545
0.000230312	0.14531
0.000278581	0.14404
0.000285996	0.14488
0.000296943	0.14311
0.000300469	0.14255
0.000291483	0.14383
0.000256152	0.1459
0.0002645	0.14835
0.000266494	0.1507
0.00029199	0.15389
0.000322638	0.15784
0.000332577	0.15604
0.000313119	0.16155
0.000323617	0.158
0.000333174	0.15583
0.00033626	0.15538
0.000341333	0.15444
0.000348932	0.15311
0.000363433	0.1505
0.000367973	0.14968
0.000322217	0.15759
0.000326203	0.16659
0.000357395	0.16612
0.000358416	0.16625
0.00036659	0.17059
0.000383975	0.17187
0.000401696	0.17399
0.000406062	0.16732
0.000392719	0.16644
0.0004106	0.17225
0.000389949	0.16848
0.000416102	0.17391
0.000425071	0.17224
0.000428284	0.17189
0.000420608	0.17306
0.000406405	0.18362
0.000417834	0.18241
0.000465478	0.18289
0.000459143	0.17963
0.000433876	0.17977
0.000460927	0.18319
0.000473432	0.17732
0.00047904	0.17534
0.000466567	0.18255
0.000450904	0.18506
0.000435115	0.19493
0.000479156	0.19917
0.000499069	0.19595
0.000480744	0.19891
0.0005031	0.19521
0.000526059	0.19087
0.000528667	0.19037
0.000530032	0.19014
0.000507533	0.19394
0.000505261	0.19731
0.000558758	0.19714
0.000523001	0.20292
0.00055963	0.2026
0.000529322	0.20761
0.000535791	0.20672
0.000529884	0.21154
0.000564387	0.20535
0.000587355	0.20383
0.000564158	0.20191
0.000588967	0.20709
0.000594891	0.20927
0.000582638	0.21362
0.000579816	0.21744
0.000579867	0.2175
0.000597164	0.21445
0.000597438	0.21458
0.000601539	0.22806
0.000629147	0.2271
0.000636697	0.22464
0.00063978	0.22349
0.000620634	0.2224
0.000655824	0.22267
0.000666184	0.21743
0.000611116	0.22313
0.000629591	0.22701
0.000644616	0.2242
0.000652837	0.23786
0.0006757	0.2286
0.000668115	0.23899
0.000704921	0.23333
0.000708955	0.22836
0.000667014	0.23146
0.000669579	0.23335
0.000697683	0.2297
0.000730173	0.22836
0.000711864	0.23186
0.000694985	0.23449
0.000707611	0.23245
0.000710131	0.23186
0.000725797	0.2448
0.000737889	0.24468
0.000747705	0.24303
0.000750917	0.24234
0.000768934	0.23564
0.000737158	0.23911
0.000749368	0.2424
0.000760514	0.24027
0.000756179	0.24156
0.000768105	0.23945
0.000740012	0.2471
0.000764561	0.25852
0.000787924	0.25439
0.000805062	0.25118
0.000795998	0.25257
0.000803162	0.25117
0.000794705	0.25288
0.000821048	0.25051
0.000825119	0.2541
0.000815941	0.26119
0.000821182	0.2638
0.000842283	0.26055
0.000834164	0.26399
0.000816171	0.26675
0.000809091	0.27358
0.000875855	0.27545
0.000888421	0.26725
0.000849273	0.27022
0.000881358	0.27245
0.00087681	0.26903
0.000871168	0.26857
0.000876426	0.27488
0.000885486	0.27355
0.000891502	0.27275
0.000867213	0.27671
0.000884652	0.28564
0.000904277	0.2881
0.000920237	0.285
0.000923119	0.28447
0.000917566	0.28225
0.000941753	0.28113
0.000959029	0.27684
0.000939172	0.28185
0.000932832	0.28294
0.000926447	0.28427
0.000938952	0.28171
0.00095479	0.28147
0.000947026	0.29737
0.000962324	0.29692
0.000968903	0.29592
0.000978356	0.29394
0.000985024	0.29282
0.000989033	0.29187
0.000991404	0.29138
0.000993214	0.29106
0.00101	0.3022
0.001	0.30244
0.001	0.3078
0.00102	0.3054
0.001	0.30752
0.00102	0.30384
0.00104	0.30177
0.00103	0.30417
0.00104	0.31276
0.00106	0.30589
0.00106	0.3057
0.00105	0.31696
0.00105	0.3192
0.00107	0.31521
0.00106	0.31704
0.00106	0.31694
0.00109	0.32705
0.0011	0.32569
0.00109	0.32362
0.00111	0.32502
0.00111	0.32396
0.00112	0.32124
0.0011	0.32232
0.00111	0.32484
0.00111	0.32347
0.00112	0.32761
0.00111	0.33414
0.00112	0.33993
0.00114	0.33761
0.00115	0.33627
0.00115	0.3354
0.00115	0.33456
0.00116	0.33922
0.00118	0.33686
0.00118	0.33158
0.00115	0.33919
0.00118	0.34599
0.0012	0.34451
0.00119	0.34581
0.00119	0.34731
0.0012	0.34468
0.0012	0.34446
0.00119	0.35263
0.00122	0.35284
0.00124	0.35044
0.00124	0.34846
0.00124	0.35416
0.00124	0.35546
0.00123	0.35694
0.00124	0.3569
0.00125	0.35448
0.00123	0.35763
0.00123	0.36455
0.00128	0.36729
0.0013	0.36405
0.00129	0.36509
0.00128	0.36518
0.00128	0.36717
0.0013	0.36283
0.0013	0.36405
0.00129	0.36541
0.00129	0.36442
0.00128	0.36861
0.00131	0.38047
0.00134	0.37537
0.00134	0.37583
0.00134	0.37532
0.00135	0.37418
0.00134	0.37477
0.00134	0.37546
0.00134	0.37522
0.00134	0.37485
0.00135	0.38872
0.00138	0.38749
0.00137	0.38768
0.00136	0.38976
0.00137	0.38853
0.00139	0.3846
0.00139	0.38784
0.0014	0.39031
0.00142	0.3938
0.00141	0.39209
0.00142	0.39861
0.00142	0.39755
0.00141	0.39975
0.00142	0.39932
0.00142	0.39812
0.00142	0.40597
0.00144	0.40992
0.00146	0.41073
0.00145	0.41132
0.00147	0.4086
0.00146	0.41
0.00146	0.40994
0.00146	0.41004
0.00146	0.41011
0.00148	0.42356
0.00148	0.42406
0.00149	0.42391
0.00149	0.42384
0.00149	0.423
0.0015	0.43233
0.00151	0.43579
0.00152	0.43212
0.00154	0.43248
0.00154	0.42947
0.00153	0.43255
0.00154	0.43198
0.00153	0.43483
0.00153	0.43488
0.00154	0.43194
0.00155	0.44252
0.00156	0.44796
0.00158	0.44411
0.00159	0.44146
0.00157	0.44363
0.00157	0.44553
0.00157	0.44575
0.00156	0.44744
0.00158	0.46047
0.0016	0.45934
0.0016	0.4592
0.00159	0.46061
0.00161	0.46996
0.00163	0.47245
0.00163	0.47012
0.00164	0.47165
0.00164	0.47044
0.00165	0.46849
0.00165	0.4699
0.00164	0.47073
0.00164	0.4715
0.00163	0.4808
0.00166	0.486
0.00167	0.4835
0.00167	0.4841
0.00168	0.48201
0.00168	0.48179
0.00169	0.49213
0.00171	0.48383
0.0017	0.48971
0.0017	0.49851
0.0017	0.49801
0.0017	0.49742
0.00171	0.49626
0.00171	0.50029
0.00173	0.50808
0.00172	0.50909
0.00175	0.50523
0.00174	0.50579
0.00174	0.50574
0.00176	0.50239
0.00176	0.51466
0.00177	0.51752
0.00176	0.52084
0.00177	0.52046
0.00177	0.51897
0.00176	0.52274
0.00179	0.53454
0.0018	0.53312
0.00181	0.53035
0.00182	0.52943
0.00181	0.53101
0.00181	0.53027
0.00181	0.53127
0.00181	0.52984
0.00181	0.54538
0.00183	0.54612
0.00183	0.54684
0.00184	0.54556
0.00184	0.5516
0.00187	0.55665
0.00187	0.55611
0.00188	0.55391
0.00187	0.55544
0.00188	0.55596
0.00189	0.55383
0.00188	0.55525
0.00186	0.55811
0.00188	0.55901
0.00189	0.57191
0.0019	0.57085
0.0019	0.57111
0.00191	0.56919
0.00191	0.57525
0.00194	0.58163
0.00193	0.58292
0.00193	0.5841
0.00195	0.58091
0.00194	0.58219
0.00193	0.58414
0.00194	0.58374
0.00196	0.59849
0.00196	0.59841
0.00197	0.59678
0.00197	0.597
0.00196	0.59805
0.00198	0.60802
0.002	0.60923
0.002	0.60922
0.002	0.61033
0.002	0.60986
0.00199	0.61159
0.002	0.61705
0.00203	0.6234
0.00202	0.62444
0.00203	0.62344
0.00203	0.62308
0.00203	0.62262
0.00204	0.62129
0.00204	0.62381
0.00205	0.63737
0.00206	0.6364
0.00207	0.6348
0.00207	0.63425
0.00207	0.63383
0.00206	0.63495
0.00207	0.64642
0.0021	0.64917
0.0021	0.64875
0.00212	0.6456
0.0021	0.648
0.0021	0.64893
0.00209	0.64995
0.00211	0.65972
0.00212	0.66261
0.00211	0.66492
0.00212	0.66795
0.00213	0.67973
0.00214	0.67793
0.00213	0.67934
0.00215	0.67746
0.00215	0.68136
0.00217	0.69233
0.00217	0.69179
0.00217	0.6924
0.00217	0.69158
0.00217	0.69088
0.00218	0.69623
0.00219	0.70821
0.00219	0.7085
0.0022	0.70625
0.00221	0.70411
0.0022	0.70755
0.00223	0.71752
0.00223	0.71762
0.00222	0.71817
0.00222	0.71797
0.00222	0.71843
0.00224	0.71889
0.00224	0.73449
0.00225	0.73281
0.00224	0.73394
0.00226	0.73965
0.00227	0.74691
0.00228	0.74615
0.00228	0.74492
0.00229	0.74382
0.00229	0.74399
0.00228	0.74509
0.00228	0.74749
0.0023	0.76189
0.00231	0.76025
0.0023	0.76142
0.00231	0.7596
0.00231	0.77349
0.00234	0.77308
0.00234	0.77222
0.00234	0.77178
0.00234	0.77308
0.00234	0.77238
0.00234	0.7723
0.00235	0.78838
0.00236	0.78812
0.00237	0.78668
0.00237	0.78617
0.00237	0.7863
0.00239	0.79125
0.00239	0.79692
0.00241	0.79808
0.0024	0.79961
0.0024	0.79886
0.0024	0.79956
0.0024	0.79931
0.0024	0.80629
0.0024	0.81841
0.00241	0.81775
0.00242	0.82389
0.00243	0.83318
0.00244	0.83107
0.00244	0.83054
0.00245	0.82847
0.00246	0.83391
0.00246	0.84508
0.00247	0.84352
0.00247	0.84413
0.00247	0.84372
0.00246	0.84537
0.00248	0.85521
0.00248	0.86043
0.0025	0.8581
0.0025	0.85803
0.00251	0.85704
0.00251	0.86894
0.00252	0.87344
0.00253	0.8732
0.00253	0.87185
0.00253	0.87161
0.00252	0.87322
0.00252	0.87521
0.00254	0.88778
0.00256	0.88583
0.00254	0.88864
0.00256	0.88541
0.00256	0.89323
0.00258	0.90184
0.00259	0.89984
0.00257	0.90203
0.00257	0.90192
0.00259	0.89946
0.00259	0.91478
0.0026	0.91654
0.0026	0.91603
0.00261	0.91491
0.0026	0.91809
0.00262	0.93165
0.00263	0.93136
0.00262	0.93234
0.00263	0.93041
0.00264	0.92907
0.00264	0.94016
0.00264	0.94419
0.00265	0.94334
0.00266	0.94149
0.00265	0.9502
0.00267	0.95838
0.00267	0.95738
0.00268	0.95739
0.00268	0.95738
0.00268	0.97271
0.0027	0.97178
0.0027	0.97208
0.0027	0.97195
0.0027	0.9784
0.00271	0.98955
0.00272	0.98795
0.00272	0.98812
0.00272	0.99631
0.00273	1.00402
0.00274	1.00146
0.00275	1.00072
0.00274	1.00142
0.00275	1.00234
0.00276	1.01696
0.00276	1.01773
0.00277	1.01728
0.00276	1.01877
0.00277	1.02963
0.00278	1.03283
0.00278	1.0332
0.00279	1.03195
0.0028	1.04099
0.00281	1.04766
0.00282	1.04644
0.00282	1.04539
0.00282	1.04656
0.00283	1.04505
0.00282	1.04588
0.00282	1.04768
0.00283	1.06381
0.00285	1.06027
0.00285	1.06059
0.00284	1.06296
0.00286	1.07641
0.00288	1.07398
0.00287	1.07454
0.00287	1.07459
0.00287	1.0756
0.00287	1.07981
0.0029	1.08883
0.00288	1.09115
0.00289	1.09023
0.00289	1.09702
0.0029	1.10775
0.00291	1.10681
0.00292	1.10451
0.00292	1.10473
0.00292	1.11599
0.00294	1.12025
0.00295	1.11808
0.00294	1.12083
0.00293	1.12153
0.00294	1.13751
0.00294	1.13929
0.00295	1.14027
0.00296	1.15534
0.00297	1.15271
0.00297	1.15256
0.00299	1.14961
0.00299	1.16265
0.003	1.16861
0.003	1.16759
0.00301	1.16757
0.003	1.16785
0.00299	1.17833
0.003	1.184
0.00301	1.18334
0.00303	1.19381
0.00303	1.1983
0.00303	1.1987
0.00304	1.19745
0.00305	1.19582
0.00306	1.20726
0.00306	1.2124
0.00307	1.21008
0.00307	1.20994
0.00307	1.21066
0.00306	1.21422
0.00308	1.22846
0.00308	1.22811
0.00308	1.22772
0.00309	1.23043
0.0031	1.24301
0.0031	1.24312
0.0031	1.24264
0.00312	1.24358
0.00312	1.25825
0.00313	1.25707
0.00312	1.25925
0.00312	1.25934
0.00314	1.27418
0.00315	1.27281
0.00316	1.27201
0.00315	1.27262
0.00316	1.27096
0.00317	1.28865
0.00317	1.28926
0.00317	1.28954
0.00317	1.29039
0.00318	1.30589
0.00319	1.30417
0.0032	1.30304
0.00319	1.3042
0.0032	1.31438
0.0032	1.32205
0.00321	1.32151
0.00322	1.31999
0.00323	1.33531
0.00323	1.33653
0.00323	1.33578
0.00323	1.33615
0.00324	1.35272
0.00325	1.35287
0.00324	1.35355
0.00325	1.36241
0.00326	1.36954
0.00326	1.36849
0.00327	1.37234
0.00328	1.3851
0.00329	1.38477
0.00329	1.38368
0.00329	1.38295
0.0033	1.39633
0.0033	1.40043
0.00331	1.39952
0.00331	1.39946
0.0033	1.41173
0.00332	1.41715
0.00333	1.41691
0.00333	1.41981
0.00333	1.43157
0.00335	1.42875
0.00335	1.42882
0.00334	1.43418
0.00336	1.44623
0.00336	1.44658
0.00336	1.44569
0.00336	1.45694
0.00338	1.46196
0.00338	1.46156
0.00338	1.46816
0.00339	1.48012
0.00339	1.47956
0.0034	1.48436
0.00341	1.49536
0.00341	1.49516
0.00342	1.49336
0.00342	1.50232
0.00342	1.51185
0.00343	1.51124
0.00343	1.51247
0.00343	1.52909
0.00345	1.52714
0.00344	1.52835
0.00346	1.54447
0.00347	1.54463
0.00347	1.5443
0.00346	1.55116
0.00347	1.56176
0.00348	1.56058
0.00348	1.56249
0.00348	1.58046
0.00349	1.57786
0.00349	1.58495
0.00349	1.5973
0.0035	1.59485
0.00352	1.60918
0.00351	1.61364
0.00351	1.61395
0.00353	1.62654
0.00352	1.63051
0.00353	1.62932
0.00353	1.64823
0.00356	1.64463
0.00356	1.64405
0.00355	1.65599
0.00357	1.66133
0.00357	1.6621
0.00357	1.66972
0.0036	1.6775
0.00359	1.67772
0.00359	1.67845
0.00359	1.67742
0.00359	1.69012
0.00358	1.69583
0.0036	1.70535
0.00362	1.70971
0.00362	1.70962
0.00362	1.71788
0.00363	1.7256
0.00364	1.72534
0.00363	1.72907
0.00363	1.74628
0.00364	1.74523
0.00364	1.75704
0.00366	1.76041
0.00365	1.76275
0.00366	1.77919
0.00366	1.77912
0.00367	1.7901
0.00367	1.79753
0.00369	1.79719
0.0037	1.8139
0.00369	1.81396
0.00369	1.81998
0.00371	1.83008
0.00371	1.83006
0.0037	1.83884
0.00371	1.84978
0.00372	1.85402
0.00374	1.86396
0.00373	1.86395
0.00374	1.8695
0.00375	1.88205
0.00376	1.88035
0.00375	1.88097
0.00376	1.89657
0.00376	1.89861
0.00376	1.90242
0.00378	1.91572
0.00377	1.91645
0.00378	1.92573
0.00379	1.9327
0.00379	1.93342
0.0038	1.94398
0.0038	1.95227
0.0038	1.95451
0.0038	1.96759
0.00381	1.96746
0.00382	1.98352
0.00382	1.98372
0.00381	1.99624
0.00382	2.00385
0.00384	2.01808
0.00385	2.01927
0.00384	2.02669
0.00385	2.03657
0.00386	2.03789
0.00387	2.05312
0.00387	2.05358
0.00387	2.05704
0.00388	2.07136
0.00389	2.0707
0.0039	2.08018
0.0039	2.08923
0.00391	2.08793
0.0039	2.10168
0.00391	2.107
0.00391	2.11222
0.00393	2.12316
0.00393	2.12259
0.00392	2.13656
0.00393	2.14244
0.00393	2.15284
0.00394	2.16011
0.00394	2.16961
0.00396	2.17701
0.00397	2.17544
0.00397	2.18889
0.00398	2.19197
0.00398	2.19274
0.00397	2.20306
0.00399	2.2103
0.00398	2.21326
0.00399	2.23164
0.004	2.22934
0.00399	2.24214
0.00401	2.24555
0.004	2.25743
0.00402	2.26316
0.00403	2.26149
0.00404	2.27513
0.00404	2.27931
0.00404	2.27976
0.00405	2.29488
0.00405	2.29899
0.00405	2.30261
0.00406	2.31558
0.00406	2.31582
0.00406	2.33383
0.00405	2.34012
0.00407	2.35333
0.00408	2.35453
0.00409	2.37114
0.0041	2.36942
0.00409	2.38121
0.00409	2.39051
0.0041	2.40279
0.0041	2.40858
0.00411	2.42172
0.00411	2.4264
0.00413	2.44071
0.00413	2.44415
0.00413	2.45506
0.00414	2.46079
0.00415	2.46954
0.00416	2.47792
0.00415	2.48026
0.00416	2.49718
0.00417	2.49635
0.00417	2.51034
0.00417	2.51622
0.00418	2.52165
0.00418	2.53177
0.00419	2.54022
0.00419	2.54974
0.00419	2.55646
0.0042	2.56695
0.00422	2.57012
0.00421	2.5863
0.00422	2.58625
0.00423	2.6017
0.00423	2.60251
0.00423	2.61618
0.00424	2.621
0.00424	2.63419
0.00425	2.63835
0.00426	2.64606
0.00426	2.65879
0.00426	2.66371
0.00427	2.67655
0.00428	2.67429
0.00427	2.6946
0.00428	2.69532
0.00429	2.71258
0.00428	2.71548
0.0043	2.73077
0.0043	2.73153
0.0043	2.74895
0.0043	2.75635
0.00432	2.76766
0.00432	2.77357
0.00432	2.78768
0.00433	2.79641
0.00433	2.80779
0.00434	2.81618
0.00435	2.82139
0.00435	2.83208
0.00436	2.84009
0.00435	2.85261
0.00436	2.85861
0.00437	2.87457
0.00438	2.8772
0.00438	2.8922
0.00438	2.89574
0.00439	2.91364
0.0044	2.9121
0.0044	2.93072
0.00441	2.93168
0.00441	2.94842
0.00441	2.95212
0.00442	2.96704
0.00442	2.97057
0.00443	2.98808
0.00443	2.99276
0.00444	3.00681
0.00445	3.00995
0.00445	3.02567
0.00446	3.02491
0.00446	3.04279
0.00446	3.0457
0.00447	3.06313
0.00446	3.07273
0.00448	3.08113
0.00449	3.08883
0.00449	3.09985
0.0045	3.10398
0.0045	3.11587
0.0045	3.12352
0.00452	3.13356
0.00451	3.14024
0.00452	3.15228
0.00451	3.16062
0.00453	3.17125
0.00453	3.18262
0.00454	3.18975
0.00454	3.20395
0.00454	3.21033
0.00455	3.22733
0.00456	3.22999
0.00456	3.24858
0.00458	3.25435
0.00458	3.26397
0.00457	3.27108
0.00457	3.28601
0.00458	3.2991
0.00459	3.30239
0.0046	3.32235
0.0046	3.32186
0.0046	3.34113
0.00462	3.34331
0.00462	3.35935
0.00463	3.36243
0.00463	3.37865
0.00463	3.38378
0.00462	3.40076
0.00463	3.41211
0.00462	3.42661
0.00464	3.43653
0.00465	3.45348
0.00466	3.45912
0.00467	3.47356
0.00467	3.48236
0.00467	3.49146
0.00468	3.50628
0.00468	3.51081
0.0047	3.52759
0.0047	3.52849
0.0047	3.5475
0.00469	3.55479
0.00471	3.56864
0.00471	3.5785
0.00472	3.58712
0.00472	3.60238
0.00473	3.60615
0.00474	3.62538
0.00474	3.62979
0.00473	3.64578
0.00474	3.65862
0.00476	3.66488
0.00476	3.68244
0.00476	3.68981
0.00476	3.704
0.00478	3.71491
0.00478	3.71988
0.00478	3.73963
0.00479	3.74484
0.00479	3.75912
0.00479	3.7733
0.00479	3.78551
0.0048	3.79801
0.00481	3.81341
0.0048	3.82366
0.00481	3.83702
0.00483	3.855
0.00482	3.86331
0.00483	3.87493
0.00484	3.89092
0.00484	3.89944
0.00484	3.91435
0.00485	3.92703
0.00486	3.93446
0.00486	3.95298
0.00486	3.96445
0.00488	3.97124
0.00487	3.99157
0.00487	4.00452
0.00489	4.01221
0.00489	4.02847
0.00489	4.03964
0.0049	4.0513
0.00491	4.06629
0.00491	4.07629
0.00491	4.08762
0.00493	4.10481
0.00492	4.11291
0.00493	4.12457
0.00494	4.14283
0.00495	4.14817
0.00495	4.16443
0.00495	4.17739
0.00496	4.18373
0.00496	4.20333
0.00497	4.2088
0.00497	4.22185
0.00498	4.23813
0.00499	4.24503
0.00499	4.26123
0.00499	4.2751
0.00499	4.28496
0.005	4.30189
0.00501	4.31836
0.00502	4.32233
0.00502	4.33652
0.00502	4.34852
0.00502	4.35962
0.00503	4.37583
0.00503	4.39157
0.00502	4.40791
0.00503	4.42462
0.00504	4.44002
0.00506	4.45495
0.00506	4.46908
0.00506	4.48122
0.00506	4.49717
0.00507	4.51521
0.00508	4.52639
0.00509	4.53662
0.00508	4.55643
0.00509	4.57063
0.0051	4.58282
0.00509	4.5983
0.0051	4.61655
0.0051	4.63337
0.00511	4.6448
0.00512	4.65744
0.00511	4.67529
0.00512	4.69387
0.00513	4.70966
0.00513	4.72367
0.00514	4.73896
0.00514	4.75566
0.00515	4.77401
0.00516	4.79017
0.00515	4.80627
0.00517	4.82025
0.00517	4.83528
0.00518	4.85336
0.00518	4.86746
0.00518	4.88357
0.0052	4.89563
0.0052	4.91459
0.00521	4.92864
0.00521	4.93935
0.00521	4.95531
0.0052	4.97313
0.00521	4.99038
0.00522	5.00447
0.00523	5.01894
0.00524	5.03408
0.00524	5.05188
0.00525	5.06495
0.00525	5.0786
0.00526	5.09208
0.00525	5.1146
0.00526	5.13098
0.00526	5.14847
0.00527	5.1663
0.00527	5.1834
0.00528	5.19974
0.00528	5.21761
0.00529	5.2365
0.0053	5.25343
0.0053	5.26976
0.00531	5.28422
0.00531	5.30004
0.00532	5.31548
0.00533	5.3333
0.00532	5.35036
0.00533	5.36843
0.00534	5.3828
0.00534	5.3981
0.00535	5.41637
0.00535	5.43532
0.00535	5.45188
0.00536	5.46966
0.00536	5.48644
0.00537	5.5049
0.00538	5.52015
0.00538	5.54036
0.00538	5.55955
0.00539	5.57654
0.00539	5.59442
0.0054	5.60966
0.00539	5.62873
0.0054	5.6458
0.00541	5.66378
0.00541	5.68542
0.00542	5.70288
0.00542	5.72425
0.00543	5.74449
0.00543	5.76601
0.00544	5.78494
0.00544	5.80363
0.00545	5.82283
0.00545	5.84318
0.00547	5.85968
0.00547	5.87485
0.00548	5.89018
0.00547	5.90975
0.00547	5.9332
0.0055	5.9478
0.00548	5.9669
0.00549	5.9856
0.0055	6.00412
0.00551	6.0217
0.00551	6.03962
0.00551	6.05996
0.00552	6.07831
0.00553	6.09538
0.00552	6.11751
0.00553	6.13844
0.00553	6.15881
0.00554	6.1793
0.00553	6.19998
0.00554	6.22537
0.00554	6.24739
0.00555	6.26963
0.00557	6.2846
0.00557	6.3035
0.00558	6.32293
0.00557	6.34552
0.00558	6.3657
0.00559	6.38669
0.0056	6.40624
0.00559	6.42871
0.0056	6.44918
0.00561	6.47013
0.00561	6.49075
0.00562	6.51256
0.00562	6.53269
0.00563	6.55307
0.00564	6.57199
0.00564	6.59181
0.00565	6.60908
0.00564	6.62895
0.00564	6.65189
0.00565	6.6744
0.00566	6.69501
0.00566	6.71737
0.00567	6.74069
0.00567	6.76397
0.00567	6.78784
0.00568	6.81092
0.00569	6.83179
0.00569	6.85663
0.0057	6.87619
0.0057	6.90034
0.00571	6.92222
0.00571	6.94534
0.00571	6.96805
0.00571	6.99237
0.00573	7.01487
0.00573	7.03663
0.00573	7.06201
0.00574	7.08634
0.00574	7.11118
0.00574	7.13768
0.00574	7.16183
0.00575	7.18763
0.00576	7.21181
0.00577	7.23718
0.00578	7.25915
0.00578	7.28389
0.00578	7.30667
0.00578	7.33023
0.00579	7.35534
0.0058	7.37719
0.0058	7.40035
0.0058	7.42569
0.0058	7.45604
0.00581	7.48064
0.00582	7.50496
0.00583	7.52861
0.00582	7.55323
0.00583	7.58028
0.00584	7.6069
0.00584	7.63201
0.00585	7.65368
0.00586	7.67618
0.00585	7.703
0.00587	7.72595
0.00586	7.75654
0.00587	7.78046
0.00587	7.80779
0.00587	7.83426
0.00588	7.8626
0.00588	7.89035
0.0059	7.91468
0.0059	7.94119
0.0059	7.96809
0.0059	7.99792
0.00591	8.02159
0.00592	8.04706
0.00592	8.0725
0.00592	8.1027
0.00594	8.12802
0.00594	8.15564
0.00594	8.18187
0.00594	8.21042
0.00594	8.24199
0.00595	8.26989
0.00595	8.29814
0.00596	8.32924
0.00596	8.35372
0.00598	8.37924
0.00597	8.40964
0.00599	8.43525
0.00599	8.46165
0.00599	8.4904
0.00601	8.51662
0.006	8.54741
0.006	8.57418
0.00601	8.60111
0.00602	8.63113
0.00602	8.66214
0.00602	8.68954
0.00603	8.71526
0.00603	8.74666
0.00603	8.77484
0.00605	8.80094
0.00605	8.833
0.00605	8.86404
0.00606	8.89137
0.00607	8.91948
0.00607	8.94889
0.00607	8.97678
0.00609	9.00427
0.00608	9.03828
0.00608	9.06391
0.00609	9.09382
0.00609	9.12761
0.00609	9.15689
0.0061	9.1915
0.0061	9.2227
0.00611	9.25587
0.00612	9.28679
0.00611	9.31786
0.00613	9.35305
0.00614	9.38163
0.00613	9.41309
0.00614	9.44537
0.00614	9.4758
0.00614	9.5107
0.00615	9.54107
0.00615	9.58101
0.00616	9.60903
0.00616	9.64886
0.00617	9.67759
0.00618	9.71284
0.00619	9.74483
0.00618	9.77469
0.00619	9.80848
0.0062	9.8387
0.0062	9.873
0.0062	9.90413
0.00621	9.94257
0.00621	9.9742
0.00621	10.0116
0.00624	10.0397
0.00624	10.0747
0.00624	10.1062
0.00624	10.1389
0.00624	10.1711
0.00625	10.2059
0.00625	10.2414
0.00626	10.2747
0.00626	10.3125
0.00626	10.347
0.00627	10.3815
0.00627	10.4179
0.00628	10.453
0.00628	10.4908
0.00628	10.5217
0.0063	10.558
0.0063	10.5898
0.0063	10.6294
0.00631	10.6621
0.00631	10.7014
0.00631	10.735
0.00632	10.7736
0.00633	10.8111
0.00633	10.8455
0.00634	10.8801
0.00634	10.9131
0.00635	10.9525
0.00634	10.9875
0.00636	11.0258
0.00635	11.0644
0.00636	11.1019
0.00638	11.1403
0.00637	11.1742
0.00638	11.2148
0.00638	11.2479
0.0064	11.2829
0.0064	11.32
0.0064	11.355
0.00641	11.3939
0.0064	11.4313
0.00643	11.4671
0.00642	11.501
0.00642	11.5421
0.00643	11.5788
0.00644	11.6135
0.00644	11.6491
0.00643	11.6879
0.00646	11.7248
0.00645	11.7612
0.00645	11.8027
0.00647	11.8382
0.00647	11.8747
0.00648	11.9098
0.00649	11.9428
0.00649	11.9807
0.00649	12.0144
0.0065	12.0515
0.0065	12.0855
0.0065	12.1267
0.00651	12.1611
0.00651	12.2037
[truncated: 24,994 more rows]

## Sheet: SI Fig. 2b
stress drop for water-quenched-[110]
stress drop number	stress drop range (MPa)
1	359.72
2	348.9
3	387.21
4	442.71
5	109.81
6	483.59
7	201.86

## Sheet: SI Fig. 3a
Surface step position (nm)	Surface step size (nm)
0	36.6
38.87	64.7
76.3	52.7
100.9	47.8
123.8	134.8
190.4	33.3
229.5	37.6
249.5	47.7
389.5	69.2
409.5	74.6
427.5	32.9
483.5	42.5
533.5	18.7
554.5	14.6
574.8	39.2
597.6	34.1
608.98	44.9
626.58	116.2

## Sheet: SI Fig. 6a
With F-R source							With surface steps							Perfect pillar
Distance of pinning points							Step siez/diameter							Pillar diameter
9nm		6nm		3nm			0.09		0.04		0.01			22nm		32nm		42nm
strain	stress(GPa)	strain	stress(GPa)	strain	stress(GPa)		strain	stress(GPa)	strain	stress(GPa)	strain	stress(GPa)		strain	stress(GPa)	strain	stress(GPa)	strain	stress(GPa)
4.20424e-16	-0.0351899	-4.20243e-16	-0.0277643	1.40064e-16	-0.0315505		6.04202e-16	0.0327321	8.05607e-16	0.0360997	4.02829e-16	0.0411619		-2.01415e-16	0.0387009	-4.20146e-16	-0.0326169	-4.2936e-15	-0.0145724
1e-06	-0.0369302	1e-06	-0.0283909	1e-06	-0.0319214		1e-06	0.029929	1e-06	0.0339229	1e-06	0.0412763		1e-06	0.0373698	1e-06	-0.0323948	1e-06	-0.0139146
2e-06	-0.0373118	2e-06	-0.0278701	2e-06	-0.0318607		2e-06	0.0296558	2e-06	0.0305711	2e-06	0.0415045		2e-06	0.033545	2e-06	-0.0320121	2e-06	-0.012949
3e-06	-0.036068	3e-06	-0.0283372	3e-06	-0.0315651		3e-06	0.0298056	3e-06	0.0293889	3e-06	0.0407337		3e-06	0.0296202	3e-06	-0.0319117	3e-06	-0.0118806
4e-06	-0.0354499	4e-06	-0.0287404	4e-06	-0.0319904		4e-06	0.0274695	4e-06	0.0306393	4e-06	0.039606		4e-06	0.0285266	4e-06	-0.0308977	4e-06	-0.0109354
5e-06	-0.0347759	5e-06	-0.0282851	5e-06	-0.0322156		5e-06	0.0262637	5e-06	0.0300755	5e-06	0.0372304		5e-06	0.0295392	5e-06	-0.0314336	5e-06	-0.00933733
6e-06	-0.0333045	6e-06	-0.0276806	6e-06	-0.0315919		6e-06	0.0256474	6e-06	0.0299641	6e-06	0.0361087		6e-06	0.0302794	6e-06	-0.0321556	6e-06	-0.00822089
7e-06	-0.0335843	7e-06	-0.0269926	7e-06	-0.0307608		7e-06	0.0250216	7e-06	0.0320667	7e-06	0.034354		7e-06	0.0318524	7e-06	-0.0309882	7e-06	-0.00689129
8e-06	-0.0343568	8e-06	-0.0263571	8e-06	-0.0300719		8e-06	0.0262783	8e-06	0.0327731	8e-06	0.0331316		8e-06	0.0342094	8e-06	-0.0303367	8e-06	-0.00526666
9e-06	-0.0340047	9e-06	-0.0253135	9e-06	-0.029835		9e-06	0.0261075	9e-06	0.0312006	9e-06	0.033536		9e-06	0.0335324	9e-06	-0.0310123	9e-06	-0.00407079
1e-05	-0.0331623	1e-05	-0.0246504	1e-05	-0.0296819		1e-05	0.0259642	1e-05	0.0273268	1e-05	0.0313378		1e-05	0.0307511	1e-05	-0.0306341	1e-05	-0.00319305
1.1e-05	-0.0330245	1.1e-05	-0.0253179	1.1e-05	-0.0299023		1.1e-05	0.0270141	1.1e-05	0.0239732	1.1e-05	0.0297327		1.1e-05	0.0292133	1.1e-05	-0.0294745	1.1e-05	-0.0022638
1.2e-05	-0.0329769	1.2e-05	-0.025488	1.2e-05	-0.0290703		1.2e-05	0.0269392	1.2e-05	0.0234263	1.2e-05	0.0306285		1.2e-05	0.029328	1.2e-05	-0.0285169	1.2e-05	-0.000990458
1.3e-05	-0.0317692	1.3e-05	-0.0261739	1.3e-05	-0.0273215		1.3e-05	0.0256098	1.3e-05	0.0244551	1.3e-05	0.0324376		1.3e-05	0.0290383	1.3e-05	-0.0270135	1.3e-05	-0.000131272
1.4e-05	-0.0312322	1.4e-05	-0.0258832	1.4e-05	-0.0247169		1.4e-05	0.0246018	1.4e-05	0.0264901	1.4e-05	0.0302457		1.4e-05	0.0294623	1.4e-05	-0.0255657	1.4e-05	0.000932948
1.5e-05	-0.0305179	1.5e-05	-0.0239356	1.5e-05	-0.0234368		1.5e-05	0.02346	1.5e-05	0.0248911	1.5e-05	0.0264663		1.5e-05	0.029269	1.5e-05	-0.0259527	1.5e-05	0.00240977
1.6e-05	-0.0289221	1.6e-05	-0.0221007	1.6e-05	-0.0224036		1.6e-05	0.0238261	1.6e-05	0.0236027	1.6e-05	0.0228648		1.6e-05	0.0256937	1.6e-05	-0.0264494	1.6e-05	0.004307
1.7e-05	-0.0284791	1.7e-05	-0.0212256	1.7e-05	-0.0218612		1.7e-05	0.0232755	1.7e-05	0.0226266	1.7e-05	0.0208699		1.7e-05	0.0254175	1.7e-05	-0.0246525	1.7e-05	0.00526091
1.8e-05	-0.0265531	1.8e-05	-0.0189082	1.8e-05	-0.0211066		1.8e-05	0.0198658	1.8e-05	0.0210784	1.8e-05	0.0206504		1.8e-05	0.0261324	1.8e-05	-0.0234202	1.8e-05	0.00557123
1.9e-05	-0.0251871	1.9e-05	-0.0167101	1.9e-05	-0.0203471		1.9e-05	0.0182877	1.9e-05	0.0180631	1.9e-05	0.0182177		1.9e-05	0.0234394	1.9e-05	-0.0234867	1.9e-05	0.00614344
2e-05	-0.024467	2e-05	-0.0163517	2e-05	-0.0190792		2e-05	0.0197136	2e-05	0.0157158	2e-05	0.0158899		2e-05	0.0219914	2e-05	-0.0232383	2e-05	0.00745789
2.1e-05	-0.0234859	2.1e-05	-0.0159674	2.1e-05	-0.0174096		2.1e-05	0.0188679	2.1e-05	0.0152698	2.1e-05	0.0165795		2.1e-05	0.0227831	2.1e-05	-0.0212763	2.1e-05	0.0086619
2.2e-05	-0.0227471	2.2e-05	-0.0148431	2.2e-05	-0.0160186		2.2e-05	0.0168439	2.2e-05	0.0147579	2.2e-05	0.0171072		2.2e-05	0.0225491	2.2e-05	-0.0197287	2.2e-05	0.0103826
2.3e-05	-0.0218296	2.3e-05	-0.0139691	2.3e-05	-0.0150402		2.3e-05	0.0172269	2.3e-05	0.0120506	2.3e-05	0.0158221		2.3e-05	0.0209024	2.3e-05	-0.0190431	2.3e-05	0.0117816
2.4e-05	-0.0201615	2.4e-05	-0.0126756	2.4e-05	-0.0133816		2.4e-05	0.0177414	2.4e-05	0.0112876	2.4e-05	0.0148607		2.4e-05	0.0194525	2.4e-05	-0.0167769	2.4e-05	0.0125049
2.5e-05	-0.0188755	2.5e-05	-0.0120271	2.5e-05	-0.0100733		2.5e-05	0.0167212	2.5e-05	0.0120956	2.5e-05	0.0152778		2.5e-05	0.0171393	2.5e-05	-0.0153423	2.5e-05	0.0125407
2.6e-05	-0.0178785	2.6e-05	-0.0113838	2.6e-05	-0.00789264		2.6e-05	0.0162239	2.6e-05	0.0124364	2.6e-05	0.0137292		2.6e-05	0.0160155	2.6e-05	-0.0151535	2.6e-05	0.0129368
2.7e-05	-0.0171212	2.7e-05	-0.00986463	2.7e-05	-0.0070295		2.7e-05	0.0147794	2.7e-05	0.0135999	2.7e-05	0.0112295		2.7e-05	0.0161109	2.7e-05	-0.0132766	2.7e-05	0.0142225
2.8e-05	-0.0161982	2.8e-05	-0.00744856	2.8e-05	-0.00601597		2.8e-05	0.012204	2.8e-05	0.0144461	2.8e-05	0.0106974		2.8e-05	0.0131702	2.8e-05	-0.0100852	2.8e-05	0.0155863
2.9e-05	-0.0152278	2.9e-05	-0.00553969	2.9e-05	-0.00473219		2.9e-05	0.0107086	2.9e-05	0.0155653	2.9e-05	0.0101004		2.9e-05	0.0104067	2.9e-05	-0.00863911	2.9e-05	0.0167236
3e-05	-0.0135397	3e-05	-0.00373684	3e-05	-0.0048306		3e-05	0.00929677	3e-05	0.0146283	3e-05	0.00932278		3e-05	0.0104532	3e-05	-0.00651089	3e-05	0.0183066
3.1e-05	-0.0108956	3.1e-05	-0.00109713	3.1e-05	-0.00362015		3.1e-05	0.0104193	3.1e-05	0.0125006	3.1e-05	0.00915658		3.1e-05	0.0118944	3.1e-05	-0.00404586	3.1e-05	0.0188681
3.2e-05	-0.0081703	3.2e-05	0.00131693	3.2e-05	-0.000609648		3.2e-05	0.0114546	3.2e-05	0.0110338	3.2e-05	0.011046		3.2e-05	0.0125658	3.2e-05	-0.00203575	3.2e-05	0.0180332
3.3e-05	-0.00715384	3.3e-05	0.00264949	3.3e-05	0.00260063		3.3e-05	0.0122677	3.3e-05	0.0100318	3.3e-05	0.0112203		3.3e-05	0.0107409	3.3e-05	-0.00119919	3.3e-05	0.0188825
3.4e-05	-0.00634181	3.4e-05	0.00243197	3.4e-05	0.00498339		3.4e-05	0.0131827	3.4e-05	0.00882902	3.4e-05	0.0105414		3.4e-05	0.00885954	3.4e-05	-0.000924447	3.4e-05	0.0202116
3.5e-05	-0.00475401	3.5e-05	0.00352878	3.5e-05	0.00694568		3.5e-05	0.0132691	3.5e-05	0.00867872	3.5e-05	0.00839325		3.5e-05	0.00642712	3.5e-05	0.000493998	3.5e-05	0.0199439
3.6e-05	-0.00339443	3.6e-05	0.00453842	3.6e-05	0.00848248		3.6e-05	0.0122047	3.6e-05	0.00787188	3.6e-05	0.00801197		3.6e-05	0.00492759	3.6e-05	0.00335184	3.6e-05	0.0200203
3.7e-05	-0.00147698	3.7e-05	0.00609071	3.7e-05	0.0104151		3.7e-05	0.0120046	3.7e-05	0.00762444	3.7e-05	0.00747361		3.7e-05	0.00423186	3.7e-05	0.00485174	3.7e-05	0.0204751
3.8e-05	0.00202117	3.8e-05	0.00878493	3.8e-05	0.012535		3.8e-05	0.0110846	3.8e-05	0.00925669	3.8e-05	0.00724493		3.8e-05	0.00519112	3.8e-05	0.0074484	3.8e-05	0.0203191
3.9e-05	0.00480628	3.9e-05	0.0107323	3.9e-05	0.0150783		3.9e-05	0.00835394	3.9e-05	0.0123796	3.9e-05	0.00764598		3.9e-05	0.00758624	3.9e-05	0.0104329	3.9e-05	0.019965
4e-05	0.00661172	4e-05	0.0119178	4e-05	0.0169898		4e-05	0.0090401	4e-05	0.0102245	4e-05	0.00662876		4e-05	0.0102643	4e-05	0.012189	4e-05	0.0206583
4.1e-05	0.00836775	4.1e-05	0.013622	4.1e-05	0.0179806		4.1e-05	0.0079304	4.1e-05	0.00644064	4.1e-05	0.00574726		4.1e-05	0.0120616	4.1e-05	0.0140839	4.1e-05	0.0217512
4.2e-05	0.00915689	4.2e-05	0.0163976	4.2e-05	0.0189886		4.2e-05	0.00650357	4.2e-05	0.00688793	4.2e-05	0.00751191		4.2e-05	0.0107189	4.2e-05	0.0159013	4.2e-05	0.0221707
4.3e-05	0.00922279	4.3e-05	0.0184494	4.3e-05	0.0210723		4.3e-05	0.00830902	4.3e-05	0.00728142	4.3e-05	0.00878944		4.3e-05	0.0123168	4.3e-05	0.0173277	4.3e-05	0.0232692
4.4e-05	0.0107313	4.4e-05	0.0197808	4.4e-05	0.0220519		4.4e-05	0.00908793	4.4e-05	0.00814769	4.4e-05	0.00926489		4.4e-05	0.0129636	4.4e-05	0.0196172	4.4e-05	0.0232719
4.5e-05	0.0121206	4.5e-05	0.0198624	4.5e-05	0.0236481		4.5e-05	0.00936336	4.5e-05	0.00991629	4.5e-05	0.0100983		4.5e-05	0.0106052	4.5e-05	0.0214344	4.5e-05	0.0224384
4.6e-05	0.0134934	4.6e-05	0.0202365	4.6e-05	0.0270265		4.6e-05	0.00985295	4.6e-05	0.0112576	4.6e-05	0.00995356		4.6e-05	0.00939007	4.6e-05	0.0217951	4.6e-05	0.0227938
4.7e-05	0.0150086	4.7e-05	0.0207642	4.7e-05	0.02859		4.7e-05	0.00985804	4.7e-05	0.0100835	4.7e-05	0.00866591		4.7e-05	0.0105725	4.7e-05	0.0226393	4.7e-05	0.0227533
4.8e-05	0.01691	4.8e-05	0.0223485	4.8e-05	0.0279101		4.8e-05	0.0100587	4.8e-05	0.00954668	4.8e-05	0.00697691		4.8e-05	0.0093044	4.8e-05	0.0241541	4.8e-05	0.0223235
4.9e-05	0.0191148	4.9e-05	0.0249519	4.9e-05	0.0286332		4.9e-05	0.0105271	4.9e-05	0.0108202	4.9e-05	0.0078511		4.9e-05	0.0101351	4.9e-05	0.0256071	4.9e-05	0.0223738
5e-05	0.0196297	5e-05	0.026356	5e-05	0.0285237		5e-05	0.00964679	5e-05	0.0107247	5e-05	0.00982666		5e-05	0.0130197	5e-05	0.0277138	5e-05	0.0231261
5.1e-05	0.0204797	5.1e-05	0.0262892	5.1e-05	0.0291858		5.1e-05	0.00992811	5.1e-05	0.00960281	5.1e-05	0.00926064		5.1e-05	0.012948	5.1e-05	0.0293095	5.1e-05	0.0231642
5.2e-05	0.0230391	5.2e-05	0.0272802	5.2e-05	0.0305658		5.2e-05	0.00983656	5.2e-05	0.0116855	5.2e-05	0.00770922		5.2e-05	0.0137936	5.2e-05	0.0294138	5.2e-05	0.0225667
5.3e-05	0.0248849	5.3e-05	0.0292853	5.3e-05	0.031533		5.3e-05	0.00899229	5.3e-05	0.0128764	5.3e-05	0.00939832		5.3e-05	0.0155305	5.3e-05	0.0303795	5.3e-05	0.023106
5.4e-05	0.026099	5.4e-05	0.0296354	5.4e-05	0.0337518		5.4e-05	0.00885996	5.4e-05	0.0128007	5.4e-05	0.0117905		5.4e-05	0.0152678	5.4e-05	0.0314858	5.4e-05	0.024108
5.5e-05	0.0258595	5.5e-05	0.0299594	5.5e-05	0.0340635		5.5e-05	0.0101306	5.5e-05	0.0130441	5.5e-05	0.0120782		5.5e-05	0.0148268	5.5e-05	0.0314098	5.5e-05	0.0240301
5.6e-05	0.0266938	5.6e-05	0.031281	5.6e-05	0.0332111		5.6e-05	0.0118375	5.6e-05	0.0126183	5.6e-05	0.011614		5.6e-05	0.0159736	5.6e-05	0.0310573	5.6e-05	0.023198
5.7e-05	0.0283639	5.7e-05	0.0318832	5.7e-05	0.0337883		5.7e-05	0.0116906	5.7e-05	0.0129441	5.7e-05	0.0131763		5.7e-05	0.0181669	5.7e-05	0.0321965	5.7e-05	0.0227734
5.8e-05	0.0295279	5.8e-05	0.032996	5.8e-05	0.0354671		5.8e-05	0.0124832	5.8e-05	0.0125265	5.8e-05	0.0159517		5.8e-05	0.0192258	5.8e-05	0.0344152	5.8e-05	0.0227172
5.9e-05	0.0305559	5.9e-05	0.0342676	5.9e-05	0.0348465		5.9e-05	0.0139892	5.9e-05	0.0112275	5.9e-05	0.0181281		5.9e-05	0.020235	5.9e-05	0.0344563	5.9e-05	0.0231685
6e-05	0.0320239	6e-05	0.0348915	6e-05	0.0349088		6e-05	0.0136785	6e-05	0.0105257	6e-05	0.0199099		6e-05	0.0206485	6e-05	0.0356394	6e-05	0.0237383
6.1e-05	0.0320757	6.1e-05	0.0349221	6.1e-05	0.0359659		6.1e-05	0.014012	6.1e-05	0.0132899	6.1e-05	0.0212205		6.1e-05	0.0193706	6.1e-05	0.0363687	6.1e-05	0.0240992
6.2e-05	0.0323617	6.2e-05	0.0348456	6.2e-05	0.0357586		6.2e-05	0.0138064	6.2e-05	0.0155021	6.2e-05	0.0193409		6.2e-05	0.0187388	6.2e-05	0.0362778	6.2e-05	0.0236427
6.3e-05	0.0337414	6.3e-05	0.0352775	6.3e-05	0.0351747		6.3e-05	0.0119333	6.3e-05	0.013884	6.3e-05	0.0166156		6.3e-05	0.0177696	6.3e-05	0.0374816	6.3e-05	0.0232582
6.4e-05	0.0350647	6.4e-05	0.0358638	6.4e-05	0.0352474		6.4e-05	0.0137782	6.4e-05	0.0120843	6.4e-05	0.016474		6.4e-05	0.019609	6.4e-05	0.0388853	6.4e-05	0.0232334
6.5e-05	0.0351128	6.5e-05	0.0360566	6.5e-05	0.0370647		6.5e-05	0.0155244	6.5e-05	0.0142462	6.5e-05	0.0199103		6.5e-05	0.0232377	6.5e-05	0.0380947	6.5e-05	0.0232654
6.6e-05	0.0341283	6.6e-05	0.0357731	6.6e-05	0.0382202		6.6e-05	0.0165858	6.6e-05	0.015323	6.6e-05	0.0213445		6.6e-05	0.0240998	6.6e-05	0.0376601	6.6e-05	0.0231902
6.7e-05	0.0344834	6.7e-05	0.0352558	6.7e-05	0.0381311		6.7e-05	0.0173866	6.7e-05	0.0141504	6.7e-05	0.0216895		6.7e-05	0.02525	6.7e-05	0.0378792	6.7e-05	0.0239133
6.8e-05	0.0346311	6.8e-05	0.0358977	6.8e-05	0.0385152		6.8e-05	0.0172357	6.8e-05	0.0125083	6.8e-05	0.0234438		6.8e-05	0.0260259	6.8e-05	0.0380183	6.8e-05	0.0239581
6.9e-05	0.0355878	6.9e-05	0.0367394	6.9e-05	0.0402312		6.9e-05	0.0184885	6.9e-05	0.0125385	6.9e-05	0.0237773		6.9e-05	0.0260537	6.9e-05	0.0390251	6.9e-05	0.0239899
7e-05	0.0359732	7e-05	0.0374675	7e-05	0.0408575		7e-05	0.0182632	7e-05	0.0151027	7e-05	0.0230828		7e-05	0.0265177	7e-05	0.0387502	7e-05	0.0246869
7.1e-05	0.0359288	7.1e-05	0.0370857	7.1e-05	0.0388826		7.1e-05	0.0173392	7.1e-05	0.0173002	7.1e-05	0.023436		7.1e-05	0.0290997	7.1e-05	0.0381605	7.1e-05	0.0249381
7.2e-05	0.0371023	7.2e-05	0.0361369	7.2e-05	0.0380721		7.2e-05	0.0166794	7.2e-05	0.0178469	7.2e-05	0.0236756		7.2e-05	0.0285767	7.2e-05	0.0382848	7.2e-05	0.0249709
7.3e-05	0.0380115	7.3e-05	0.0361406	7.3e-05	0.0374584		7.3e-05	0.014987	7.3e-05	0.0167913	7.3e-05	0.0223971		7.3e-05	0.0262985	7.3e-05	0.0386833	7.3e-05	0.0247341
7.4e-05	0.0375745	7.4e-05	0.0370992	7.4e-05	0.0368161		7.4e-05	0.0143756	7.4e-05	0.0159223	7.4e-05	0.0228353		7.4e-05	0.027308	7.4e-05	0.037635	7.4e-05	0.0244039
7.5e-05	0.0370128	7.5e-05	0.0368214	7.5e-05	0.0377349		7.5e-05	0.0143161	7.5e-05	0.016766	7.5e-05	0.0257816		7.5e-05	0.0283668	7.5e-05	0.0363156	7.5e-05	0.0245343
7.6e-05	0.0364585	7.6e-05	0.0356852	7.6e-05	0.0379186		7.6e-05	0.0120399	7.6e-05	0.0152276	7.6e-05	0.0268875		7.6e-05	0.029398	7.6e-05	0.036202	7.6e-05	0.0250077
7.7e-05	0.035804	7.7e-05	0.0353213	7.7e-05	0.0376605		7.7e-05	0.0112713	7.7e-05	0.015258	7.7e-05	0.0248752		7.7e-05	0.0279422	7.7e-05	0.0364158	7.7e-05	0.0255008
7.8e-05	0.0360954	7.8e-05	0.0359479	7.8e-05	0.0387556		7.8e-05	0.0132161	7.8e-05	0.0180542	7.8e-05	0.0229144		7.8e-05	0.0253867	7.8e-05	0.0368077	7.8e-05	0.0254038
7.9e-05	0.0356819	7.9e-05	0.035621	7.9e-05	0.0396423		7.9e-05	0.0137295	7.9e-05	0.0204348	7.9e-05	0.0210406		7.9e-05	0.0235007	7.9e-05	0.0363659	7.9e-05	0.0250859
8e-05	0.0364808	8e-05	0.0357505	8e-05	0.0393809		8e-05	0.0109117	8e-05	0.0189564	8e-05	0.0200843		8e-05	0.0227122	8e-05	0.0355997	8e-05	0.0251104
8.1e-05	0.0384487	8.1e-05	0.0366931	8.1e-05	0.0379443		8.1e-05	0.00883245	8.1e-05	0.016232	8.1e-05	0.0198968		8.1e-05	0.0236289	8.1e-05	0.0359194	8.1e-05	0.0256055
8.2e-05	0.0385333	8.2e-05	0.0363728	8.2e-05	0.0372645		8.2e-05	0.00915817	8.2e-05	0.014797	8.2e-05	0.019243		8.2e-05	0.0246453	8.2e-05	0.037229	8.2e-05	0.0255326
8.3e-05	0.0371685	8.3e-05	0.0348562	8.3e-05	0.0366584		8.3e-05	0.00988857	8.3e-05	0.0139211	8.3e-05	0.0184062		8.3e-05	0.0226032	8.3e-05	0.0385893	8.3e-05	0.0254692
8.4e-05	0.0368169	8.4e-05	0.034924	8.4e-05	0.0355174		8.4e-05	0.0105062	8.4e-05	0.0127813	8.4e-05	0.0179432		8.4e-05	0.0182988	8.4e-05	0.0386983	8.4e-05	0.0255321
8.5e-05	0.0373097	8.5e-05	0.0357213	8.5e-05	0.0352942		8.5e-05	0.00815324	8.5e-05	0.0110503	8.5e-05	0.0191129		8.5e-05	0.0163124	8.5e-05	0.0383844	8.5e-05	0.0249473
8.6e-05	0.037295	8.6e-05	0.03557	8.6e-05	0.0355692		8.6e-05	0.00740283	8.6e-05	0.0103508	8.6e-05	0.0202015		8.6e-05	0.0155042	8.6e-05	0.0366558	8.6e-05	0.0249042
8.7e-05	0.0374646	8.7e-05	0.0356563	8.7e-05	0.0356597		8.7e-05	0.00543296	8.7e-05	0.0102287	8.7e-05	0.0189459		8.7e-05	0.0147122	8.7e-05	0.0360952	8.7e-05	0.0255269
8.8e-05	0.0374884	8.8e-05	0.0356403	8.8e-05	0.035253		8.8e-05	0.00234725	8.8e-05	0.0100143	8.8e-05	0.0170313		8.8e-05	0.0131921	8.8e-05	0.0358903	8.8e-05	0.0257077
8.9e-05	0.0368706	8.9e-05	0.0356876	8.9e-05	0.0349629		8.9e-05	0.00185108	8.9e-05	0.0115001	8.9e-05	0.0151684		8.9e-05	0.0110688	8.9e-05	0.0348045	8.9e-05	0.0251527
9e-05	0.0363272	9e-05	0.0360269	9e-05	0.0354376		9e-05	0.00166901	9e-05	0.0112048	9e-05	0.013717		9e-05	0.0100729	9e-05	0.0346597	9e-05	0.025455
9.1e-05	0.0362432	9.1e-05	0.0351917	9.1e-05	0.0362571		9.1e-05	-0.000373667	9.1e-05	0.00846495	9.1e-05	0.0125652		9.1e-05	0.00983275	9.1e-05	0.036048	9.1e-05	0.0254799
9.2e-05	0.036638	9.2e-05	0.0352383	9.2e-05	0.0367225		9.2e-05	-0.00282764	9.2e-05	0.00753166	9.2e-05	0.0110298		9.2e-05	0.00815973	9.2e-05	0.0366374	9.2e-05	0.0250364
9.3e-05	0.0364517	9.3e-05	0.0365836	9.3e-05	0.0354759		9.3e-05	-0.00170117	9.3e-05	0.00702375	9.3e-05	0.00862529		9.3e-05	0.00682407	9.3e-05	0.0352086	9.3e-05	0.0259587
9.4e-05	0.0372283	9.4e-05	0.0363275	9.4e-05	0.0343529		9.4e-05	-0.002271	9.4e-05	0.00603442	9.4e-05	0.00572984		9.4e-05	0.00479682	9.4e-05	0.034178	9.4e-05	0.0265128
9.5e-05	0.0376544	9.5e-05	0.0362541	9.5e-05	0.03472		9.5e-05	-0.00437673	9.5e-05	0.0024495	9.5e-05	0.00454761		9.5e-05	0.0010311	9.5e-05	0.0341916	9.5e-05	0.0257996
9.6e-05	0.0374528	9.6e-05	0.0380778	9.6e-05	0.0342755		9.6e-05	-0.00418701	9.6e-05	-0.000114935	9.6e-05	0.00464168		9.6e-05	-0.00088981	9.6e-05	0.0346823	9.6e-05	0.025868
9.7e-05	0.037781	9.7e-05	0.0388446	9.7e-05	0.0343533		9.7e-05	-0.0048766	9.7e-05	-0.000846599	9.7e-05	0.00208018		9.7e-05	0.000876962	9.7e-05	0.0345765	9.7e-05	0.0261529
9.8e-05	0.0374511	9.8e-05	0.0375321	9.8e-05	0.0351912		9.8e-05	-0.00624186	9.8e-05	-0.000987145	9.8e-05	-0.00039089		9.8e-05	0.000666038	9.8e-05	0.0347234	9.8e-05	0.0263236
9.9e-05	0.0361345	9.9e-05	0.0352357	9.9e-05	0.0360149		9.9e-05	-0.00539755	9.9e-05	-0.00281657	9.9e-05	-0.000561972		9.9e-05	-0.00270619	9.9e-05	0.0347881	9.9e-05	0.0267542
0.0001	0.0356938	0.0001	0.034352	0.0001	0.0370475		0.0001	-0.00540924	0.0001	-0.00414214	0.0001	-0.0020885		0.0001	-0.00477238	0.0001	0.0347612	0.0001	0.0271417
0.000101	0.0356777	0.000101	0.0346937	0.000101	0.0371608		0.000101	-0.00698097	0.000101	-0.00580825	0.000101	-0.00369482		0.000101	-0.00669835	0.000101	0.0342918	0.000101	0.0271835
0.000102	0.0362356	0.000102	0.0358917	0.000102	0.0366237		0.000102	-0.00701709	0.000102	-0.00793989	0.000102	-0.00409409		0.000102	-0.00804175	0.000102	0.0345154	0.000102	0.0270904
0.000103	0.0362343	0.000103	0.0361148	0.000103	0.0357814		0.000103	-0.0084791	0.000103	-0.00846584	0.000103	-0.00500351		0.000103	-0.00865034	0.000103	0.0357056	0.000103	0.0282373
0.000104	0.035816	0.000104	0.0362259	0.000104	0.0361042		0.000104	-0.00934866	0.000104	-0.00670504	0.000104	-0.00526971		0.000104	-0.00665637	0.000104	0.0360619	0.000104	0.0286739
0.000105	0.0357398	0.000105	0.0372415	0.000105	0.0355274		0.000105	-0.00812415	0.000105	-0.00572532	0.000105	-0.00521744		0.000105	-0.00794091	0.000105	0.0357821	0.000105	0.0282266
0.000106	0.0362222	0.000106	0.0369356	0.000106	0.0349611		0.000106	-0.00925681	0.000106	-0.00807433	0.000106	-0.00604105		0.000106	-0.00998329	0.000106	0.0356539	0.000106	0.0282914
0.000107	0.0383447	0.000107	0.035686	0.000107	0.0367105		0.000107	-0.0118399	0.000107	-0.0113927	0.000107	-0.00820532		0.000107	-0.0102708	0.000107	0.0351579	0.000107	0.0277827
0.000108	0.038873	0.000108	0.0357034	0.000108	0.0383889		0.000108	-0.0116372	0.000108	-0.0123274	0.000108	-0.00968068		0.000108	-0.0127302	0.000108	0.0350803	0.000108	0.0271623
0.000109	0.0371485	0.000109	0.0353634	0.000109	0.0383238		0.000109	-0.0111936	0.000109	-0.0121825	0.000109	-0.00849762		0.000109	-0.0162667	0.000109	0.0350362	0.000109	0.0276396
0.00011	0.0363299	0.00011	0.0347265	0.00011	0.0370859		0.00011	-0.0122448	0.00011	-0.0131618	0.00011	-0.00651404		0.00011	-0.0177214	0.00011	0.0353634	0.00011	0.0281474
0.000111	0.0360668	0.000111	0.0349215	0.000111	0.0363057		0.000111	-0.0112353	0.000111	-0.0140846	0.000111	-0.00888124		0.000111	-0.0182751	0.000111	0.0362724	0.000111	0.0285656
0.000112	0.0359997	0.000112	0.0359465	0.000112	0.0370253		0.000112	-0.00880917	0.000112	-0.0157631	0.000112	-0.0120191		0.000112	-0.0179745	0.000112	0.0361999	0.000112	0.029442
0.000113	0.0361953	0.000113	0.0362458	0.000113	0.0369778		0.000113	-0.00949201	0.000113	-0.0175442	0.000113	-0.0151606		0.000113	-0.0155277	0.000113	0.0348076	0.000113	0.0292428
0.000114	0.03636	0.000114	0.0354009	0.000114	0.0368179		0.000114	-0.0112452	0.000114	-0.0173984	0.000114	-0.0174439		0.000114	-0.0153694	0.000114	0.0351998	0.000114	0.0286637
0.000115	0.0362817	0.000115	0.0352589	0.000115	0.0372385		0.000115	-0.0137696	0.000115	-0.0167815	0.000115	-0.0157817		0.000115	-0.0159424	0.000115	0.0357075	0.000115	0.0291457
0.000116	0.0354799	0.000116	0.035805	0.000116	0.0370606		0.000116	-0.0152032	0.000116	-0.0165007	0.000116	-0.01423		0.000116	-0.0149518	0.000116	0.0352554	0.000116	0.0299447
0.000117	0.035122	0.000117	0.0348277	0.000117	0.0357204		0.000117	-0.0144527	0.000117	-0.0165141	0.000117	-0.0141266		0.000117	-0.01511	0.000117	0.0346529	0.000117	0.0301994
0.000118	0.0353985	0.000118	0.0342855	0.000118	0.035815		0.000118	-0.0126307	0.000118	-0.0166439	0.000118	-0.0134746		0.000118	-0.0153474	0.000118	0.0344023	0.000118	0.0302946
0.000119	0.0353473	0.000119	0.0349896	0.000119	0.0369274		0.000119	-0.0105483	0.000119	-0.0173348	0.000119	-0.0138563		0.000119	-0.0154314	0.000119	0.0344758	0.000119	0.031097
0.00012	0.0358155	0.00012	0.0353404	0.00012	0.0368395		0.00012	-0.00904617	0.00012	-0.0180926	0.00012	-0.0123832		0.00012	-0.0167924	0.00012	0.0342457	0.00012	0.0312097
0.000121	0.0359722	0.000121	0.0349155	0.000121	0.0365436		0.000121	-0.0094718	0.000121	-0.0165654	0.000121	-0.00982451		0.000121	-0.0178776	0.000121	0.0355352	0.000121	0.0309712
0.000122	0.0356794	0.000122	0.0357279	0.000122	0.036943		0.000122	-0.0105008	0.000122	-0.0151125	0.000122	-0.00937022		0.000122	-0.0173912	0.000122	0.036136	0.000122	0.0307469
0.000123	0.035493	0.000123	0.0368703	0.000123	0.0372058		0.000123	-0.00767853	0.000123	-0.0148888	0.000123	-0.00861767		0.000123	-0.0163138	0.000123	0.0355405	0.000123	0.0298828
0.000124	0.035347	0.000124	0.0378864	0.000124	0.035936		0.000124	-0.00594122	0.000124	-0.0137485	0.000124	-0.00800218		0.000124	-0.0159266	0.000124	0.0365974	0.000124	0.0298759
0.000125	0.0352132	0.000125	0.0385105	0.000125	0.0348934		0.000125	-0.00531671	0.000125	-0.013484	0.000125	-0.0111073		0.000125	-0.0154389	0.000125	0.0370318	0.000125	0.0306161
0.000126	0.0344217	0.000126	0.0372605	0.000126	0.0352773		0.000126	-0.00524804	0.000126	-0.0156176	0.000126	-0.0120839		0.000126	-0.0130259	0.000126	0.0355748	0.000126	0.0314731
0.000127	0.0339443	0.000127	0.0357258	0.000127	0.0351172		0.000127	-0.00682931	0.000127	-0.0169008	0.000127	-0.0111192		0.000127	-0.0109836	0.000127	0.035184	0.000127	0.0315703
0.000128	0.0334396	0.000128	0.0358959	0.000128	0.0347234		0.000128	-0.00789265	0.000128	-0.0163025	0.000128	-0.00847695		0.000128	-0.0108392	0.000128	0.0358794	0.000128	0.0318267
0.000129	0.0331991	0.000129	0.0373286	0.000129	0.0350998		0.000129	-0.00732632	0.000129	-0.015797	0.000129	-0.00640773		0.000129	-0.00938542	0.000129	0.0358101	0.000129	0.0322193
0.00013	0.0324513	0.00013	0.0375092	0.00013	0.036318		0.00013	-0.00596651	0.00013	-0.0149671	0.00013	-0.0057499		0.00013	-0.00749299	0.00013	0.0364998	0.00013	0.0326177
0.000131	0.0341352	0.000131	0.0364004	0.000131	0.0366614		0.000131	-0.00400296	0.000131	-0.0122069	0.000131	-0.00441245		0.000131	-0.0087869	0.000131	0.0372614	0.000131	0.0326406
0.000132	0.0358901	0.000132	0.0343274	0.000132	0.0361477		0.000132	-0.00309267	0.000132	-0.0101058	0.000132	-0.00391236		0.000132	-0.00986675	0.000132	0.0370188	0.000132	0.0326354
0.000133	0.0353622	0.000133	0.0337514	0.000133	0.0351796		0.000133	-0.00104233	0.000133	-0.0103148	0.000133	-0.00423921		0.000133	-0.0103188	0.000133	0.0363841	0.000133	0.0327057
0.000134	0.0343486	0.000134	0.0342258	0.000134	0.035835		0.000134	-0.00107771	0.000134	-0.00916952	0.000134	-0.00306498		0.000134	-0.00884377	0.000134	0.0358004	0.000134	0.032383
0.000135	0.0339849	0.000135	0.0350348	0.000135	0.0363404		0.000135	-0.00315692	0.000135	-0.00765503	0.000135	-0.0021546		0.000135	-0.00702721	0.000135	0.0355371	0.000135	0.032292
0.000136	0.0341939	0.000136	0.0358332	0.000136	0.0356647		0.000136	-0.00371784	0.000136	-0.00570194	0.000136	-0.00411555		0.000136	-0.00548708	0.000136	0.0355474	0.000136	0.0323064
0.000137	0.0348844	0.000137	0.0360816	0.000137	0.0352871		0.000137	-0.00327997	0.000137	-0.00567745	0.000137	-0.00767189		0.000137	-0.0033465	0.000137	0.0361189	0.000137	0.0319102
0.000138	0.0342901	0.000138	0.0380131	0.000138	0.0355038		0.000138	-0.00178492	0.000138	-0.00764678	0.000138	-0.00697849		0.000138	-0.00469403	0.000138	0.0368477	0.000138	0.0318168
0.000139	0.0335672	0.000139	0.039001	0.000139	0.0357121		0.000139	-0.00103049	0.000139	-0.00785939	0.000139	-0.00368303		0.000139	-0.00791927	0.000139	0.0369822	0.000139	0.0322003
0.00014	0.0337362	0.00014	0.0395616	0.00014	0.0371851		0.00014	-0.000719612	0.00014	-0.0067107	0.00014	-0.00222501		0.00014	-0.0084796	0.00014	0.0365774	0.00014	0.0333527
0.000141	0.0338521	0.000141	0.0395286	0.000141	0.0384232		0.000141	-0.00262208	0.000141	-0.00615445	0.000141	-0.00154346		0.000141	-0.00671546	0.000141	0.0359484	0.000141	0.0337957
0.000142	0.0334207	0.000142	0.0382971	0.000142	0.0379252		0.000142	-0.00384203	0.000142	-0.00626314	0.000142	-0.00239115		0.000142	-0.00456216	0.000142	0.0362512	0.000142	0.0336628
0.000143	0.0337132	0.000143	0.0378509	0.000143	0.037462		0.000143	-0.00341845	0.000143	-0.00803288	0.000143	-0.00204935		0.000143	-0.00337768	0.000143	0.0370322	0.000143	0.0333331
0.000144	0.0348185	0.000144	0.0389647	0.000144	0.0377786		0.000144	-0.0019729	0.000144	-0.00955005	0.000144	-0.000370223		0.000144	-0.00187673	0.000144	0.0372729	0.000144	0.0325694
0.000145	0.0354441	0.000145	0.0390251	0.000145	0.0379349		0.000145	0.000419438	0.000145	-0.00799279	0.000145	0.00118675		0.000145	-0.00149595	0.000145	0.0362893	0.000145	0.0328428
0.000146	0.0350914	0.000146	0.0380185	0.000146	0.0381189		0.000146	0.00213892	0.000146	-0.00593193	0.000146	0.0020379		0.000146	-0.000750803	0.000146	0.0361146	0.000146	0.0335661
0.000147	0.0339912	0.000147	0.0370372	0.000147	0.0396419		0.000147	0.001067	0.000147	-0.00561135	0.000147	0.00229165		0.000147	3.33878e-05	0.000147	0.0374819	0.000147	0.0331471
0.000148	0.0337568	0.000148	0.0368535	0.000148	0.0398909		0.000148	0.000533636	0.000148	-0.00474993	0.000148	0.00153332		0.000148	-0.000952153	0.000148	0.0378513	0.000148	0.0327649
0.000149	0.0347699	0.000149	0.0371868	0.000149	0.0391525		0.000149	0.000839239	0.000149	-0.00527408	0.000149	0.000573523		0.000149	-0.00299896	0.000149	0.0367148	0.000149	0.0331253
0.00015	0.0360931	0.00015	0.0379209	0.00015	0.0386044		0.00015	0.0031336	0.00015	-0.00517745	0.00015	0.00142175		0.00015	-0.00320145	0.00015	0.0363026	0.00015	0.0331645
0.000151	0.0368593	0.000151	0.0391305	0.000151	0.0378215		0.000151	0.00560079	0.000151	-0.00352811	0.000151	0.00349194		0.000151	-0.00178034	0.000151	0.0366869	0.000151	0.0332028
0.000152	0.0376617	0.000152	0.0400415	0.000152	0.0377953		0.000152	0.00515482	0.000152	-0.00106354	0.000152	0.00289744		0.000152	0.000742566	0.000152	0.0375874	0.000152	0.033953
0.000153	0.037667	0.000153	0.0406402	0.000153	0.0392715		0.000153	0.00578956	0.000153	-0.000992988	0.000153	0.0021145		0.000153	0.00345963	0.000153	0.0387609	0.000153	0.0344303
0.000154	0.0381687	0.000154	0.040107	0.000154	0.0401216		0.000154	0.00750263	0.000154	-0.00107977	0.000154	0.00400209		0.000154	0.00215427	0.000154	0.0394094	0.000154	0.0334637
0.000155	0.0372636	0.000155	0.0407619	0.000155	0.0403962		0.000155	0.00885616	0.000155	-0.000628224	0.000155	0.00794504		0.000155	0.00102933	0.000155	0.0395506	0.000155	0.0335757
0.000156	0.0360262	0.000156	0.0419585	0.000156	0.0405448		0.000156	0.00923873	0.000156	-0.00120611	0.000156	0.00982948		0.000156	0.00523331	0.000156	0.0406144	0.000156	0.034622
0.000157	0.0367299	0.000157	0.0427796	0.000157	0.0407135		0.000157	0.00957444	0.000157	0.000145218	0.000157	0.00923826		0.000157	0.00794674	0.000157	0.0414	0.000157	0.0345293
0.000158	0.0370674	0.000158	0.0429271	0.000158	0.0398878		0.000158	0.0110997	0.000158	0.00338618	0.000158	0.00998041		0.000158	0.00911399	0.000158	0.0414143	0.000158	0.0342717
0.000159	0.03664	0.000159	0.0416685	0.000159	0.0402092		0.000159	0.0117398	0.000159	0.00760129	0.000159	0.00982498		0.000159	0.0109661	0.000159	0.0406454	0.000159	0.034201
0.00016	0.0365115	0.00016	0.0405988	0.00016	0.0403863		0.00016	0.0132118	0.00016	0.0074601	0.00016	0.0110943		0.00016	0.0118809	0.00016	0.0396178	0.00016	0.0342092
0.000161	0.0366386	0.000161	0.0396107	0.000161	0.0405299		0.000161	0.0120663	0.000161	0.00749286	0.000161	0.0125909		0.000161	0.0117372	0.000161	0.0385165	0.000161	0.0337337
0.000162	0.036689	0.000162	0.0403881	0.000162	0.0408039		0.000162	0.0117313	0.000162	0.00899378	0.000162	0.013073		0.000162	0.0121588	0.000162	0.0370261	0.000162	0.0332474
0.000163	0.0371343	0.000163	0.0411334	0.000163	0.0414093		0.000163	0.0127978	0.000163	0.00899438	0.000163	0.0134117		0.000163	0.013519	0.000163	0.0372593	0.000163	0.0332297
0.000164	0.0375063	0.000164	0.0408271	0.000164	0.0413093		0.000164	0.0134042	0.000164	0.0086663	0.000164	0.0142145		0.000164	0.0144677	0.000164	0.0383158	0.000164	0.0335605
0.000165	0.0385259	0.000165	0.0412223	0.000165	0.0410432		0.000165	0.0131958	0.000165	0.00700414	0.000165	0.0158465		0.000165	0.0155749	0.000165	0.0397456	0.000165	0.0341589
0.000166	0.038203	0.000166	0.0419309	0.000166	0.0423363		0.000166	0.0137923	0.000166	0.0090668	0.000166	0.0157839		0.000166	0.0163966	0.000166	0.0410664	0.000166	0.0347028
0.000167	0.0371327	0.000167	0.0406666	0.000167	0.0433243		0.000167	0.0151277	0.000167	0.0112072	0.000167	0.016378		0.000167	0.0167803	0.000167	0.0411041	0.000167	0.0350095
0.000168	0.0377327	0.000168	0.041006	0.000168	0.0434999		0.000168	0.0165849	0.000168	0.00998951	0.000168	0.016893		0.000168	0.0171847	0.000168	0.0408253	0.000168	0.0349331
0.000169	0.0385264	0.000169	0.0427871	0.000169	0.0425938		0.000169	0.0184944	0.000169	0.00952262	0.000169	0.0176636		0.000169	0.0167627	0.000169	0.041515	0.000169	0.0343025
0.00017	0.0396483	0.00017	0.0432712	0.00017	0.0425805		0.00017	0.0190022	0.00017	0.0115569	0.00017	0.0193376		0.00017	0.0188993	0.00017	0.0420678	0.00017	0.0334328
0.000171	0.0408905	0.000171	0.0428053	0.000171	0.042325		0.000171	0.0185618	0.000171	0.0149818	0.000171	0.0194868		0.000171	0.0202747	0.000171	0.0427327	0.000171	0.0332437
0.000172	0.0406801	0.000172	0.043124	0.000172	0.0428944		0.000172	0.0179211	0.000172	0.0171957	0.000172	0.0201561		0.000172	0.0186082	0.000172	0.0433093	0.000172	0.0335749
0.000173	0.0400145	0.000173	0.0442736	0.000173	0.0442221		0.000173	0.0195434	0.000173	0.0183722	0.000173	0.0209685		0.000173	0.019449	0.000173	0.0437722	0.000173	0.0343682
0.000174	0.0403522	0.000174	0.0439663	0.000174	0.0439143		0.000174	0.0224417	0.000174	0.0204661	0.000174	0.0217559		0.000174	0.022175	0.000174	0.0439693	0.000174	0.0361401
0.000175	0.0411613	0.000175	0.0438574	0.000175	0.0447689		0.000175	0.0248311	0.000175	0.0182621	0.000175	0.0213273		0.000175	0.0244267	0.000175	0.0443667	0.000175	0.0365133
0.000176	0.0409213	0.000176	0.0453358	0.000176	0.0456886		0.000176	0.0264208	0.000176	0.0146758	0.000176	0.0207654		0.000176	0.0254443	0.000176	0.0448984	0.000176	0.0361633
0.000177	0.0402901	0.000177	0.0451844	0.000177	0.0461276		0.000177	0.0282438	0.000177	0.0150147	0.000177	0.0224378		0.000177	0.0258918	0.000177	0.0448209	0.000177	0.0362167
0.000178	0.0407747	0.000178	0.0447804	0.000178	0.0460059		0.000178	0.0277277	0.000178	0.0177891	0.000178	0.0262333		0.000178	0.0277335	0.000178	0.0443042	0.000178	0.0363937
0.000179	0.0411014	0.000179	0.045817	0.000179	0.045934		0.000179	0.0260798	0.000179	0.0203018	0.000179	0.028406		0.000179	0.0286248	0.000179	0.0444727	0.000179	0.0364345
0.00018	0.0418832	0.00018	0.0464211	0.00018	0.0466166		0.00018	0.0261042	0.00018	0.0221395	0.00018	0.0281384		0.00018	0.0263636	0.00018	0.0455247	0.00018	0.0361364
0.000181	0.0405301	0.000181	0.0471218	0.000181	0.0477465		0.000181	0.0265233	0.000181	0.0228352	0.000181	0.0287154		0.000181	0.0252612	0.000181	0.0459274	0.000181	0.0353379
0.000182	0.0409345	0.000182	0.0477641	0.000182	0.0485103		0.000182	0.0271617	0.000182	0.0210846	0.000182	0.029475		0.000182	0.0288023	0.000182	0.0465605	0.000182	0.0355892
0.000183	0.0426676	0.000183	0.0480165	0.000183	0.0491004		0.000183	0.0278363	0.000183	0.018115	0.000183	0.0322598		0.000183	0.0304147	0.000183	0.0477024	0.000183	0.0365571
0.000184	0.0425841	0.000184	0.0484277	0.000184	0.0491942		0.000184	0.0279811	0.000184	0.0185678	0.000184	0.036393		0.000184	0.028687	0.000184	0.0469271	0.000184	0.0373059
0.000185	0.0408811	0.000185	0.0492723	0.000185	0.0484172		0.000185	0.0295299	0.000185	0.0195785	0.000185	0.0369294		0.000185	0.0291671	0.000185	0.0479541	0.000185	0.0375643
0.000186	0.0408856	0.000186	0.0488317	0.000186	0.0495544		0.000186	0.0308275	0.000186	0.0217268	0.000186	0.0359976		0.000186	0.0313091	0.000186	0.0489858	0.000186	0.0367138
0.000187	0.0433742	0.000187	0.0489597	0.000187	0.0508108		0.000187	0.029364	0.000187	0.0258745	0.000187	0.0365723		0.000187	0.0308183	0.000187	0.0482714	0.000187	0.0361381
0.000188	0.0440704	0.000188	0.0490397	0.000188	0.0515384		0.000188	0.0298898	0.000188	0.0267163	0.000188	0.0370316		0.000188	0.0315153	0.000188	0.048621	0.000188	0.0365265
0.000189	0.0432844	0.000189	0.0494861	0.000189	0.0511274		0.000189	0.031573	0.000189	0.0268818	0.000189	0.0364152		0.000189	0.0348932	0.000189	0.0497794	0.000189	0.0373986
0.00019	0.0441879	0.00019	0.0510181	0.00019	0.0504998		0.00019	0.0326538	0.00019	0.0276646	0.00019	0.0356921		0.00019	0.0380461	0.00019	0.0504326	0.00019	0.0387853
0.000191	0.0449367	0.000191	0.0517703	0.000191	0.050412		0.000191	0.0332928	0.000191	0.0268444	0.000191	0.0359579		0.000191	0.0396469	0.000191	0.0515515	0.000191	0.0385235
0.000192	0.0436781	0.000192	0.0513326	0.000192	0.0507809		0.000192	0.034421	0.000192	0.0276917	0.000192	0.0371857		0.000192	0.0387301	0.000192	0.0513824	0.000192	0.0378239
0.000193	0.0439134	0.000193	0.0516205	0.000193	0.0509811		0.000193	0.0358611	0.000193	0.0288231	0.000193	0.0377529		0.000193	0.0375964	0.000193	0.0513362	0.000193	0.0377033
0.000194	0.044155	0.000194	0.0522081	0.000194	0.051372		0.000194	0.0372829	0.000194	0.0283655	0.000194	0.0390672		0.000194	0.0376506	0.000194	0.0513337	0.000194	0.0375579
0.000195	0.0436306	0.000195	0.0512364	0.000195	0.052411		0.000195	0.0381296	0.000195	0.0274013	0.000195	0.0400066		0.000195	0.0353782	0.000195	0.0521585	0.000195	0.0373499
0.000196	0.0442155	0.000196	0.0508425	0.000196	0.0534784		0.000196	0.0362502	0.000196	0.0276894	0.000196	0.0391708		0.000196	0.0355145	0.000196	0.0525121	0.000196	0.037183
0.000197	0.0459436	0.000197	0.0527017	0.000197	0.0545424		0.000197	0.0354773	0.000197	0.0310243	0.000197	0.0397213		0.000197	0.0385694	0.000197	0.052642	0.000197	0.0379838
0.000198	0.0460402	0.000198	0.0526744	0.000198	0.0551553		0.000198	0.0367448	0.000198	0.0334818	0.000198	0.044062		0.000198	0.0410856	0.000198	0.0536042	0.000198	0.0380581
0.000199	0.0462146	0.000199	0.0518427	0.000199	0.0542722		0.000199	0.0388237	0.000199	0.0339428	0.000199	0.0462894		0.000199	0.0418021	0.000199	0.0545768	0.000199	0.0384069
0.0002	0.0472271	0.0002	0.0528275	0.0002	0.0540561		0.0002	0.0400854	0.0002	0.0324026	0.0002	0.0455278		0.0002	0.0405563	0.0002	0.0553008	0.0002	0.0389923
0.000201	0.048316	0.000201	0.0536271	0.000201	0.0550565		0.000201	0.041778	0.000201	0.0330432	0.000201	0.0451399		0.000201	0.0377785	0.000201	0.0573144	0.000201	0.0385697
0.000202	0.0488082	0.000202	0.0539082	0.000202	0.0562463		0.000202	0.0444059	0.000202	0.0337456	0.000202	0.0465134		0.000202	0.0390272	0.000202	0.0568	0.000202	0.0385493
0.000203	0.0500266	0.000203	0.054502	0.000203	0.0563599		0.000203	0.0443545	0.000203	0.0342309	0.000203	0.0478531		0.000203	0.0413341	0.000203	0.0560904	0.000203	0.0394225
0.000204	0.0500888	0.000204	0.0554174	0.000204	0.0565559		0.000204	0.04334	0.000204	0.0347274	0.000204	0.0486946		0.000204	0.040604	0.000204	0.057297	0.000204	0.0396491
0.000205	0.0488808	0.000205	0.0556455	0.000205	0.0566853		0.000205	0.0422695	0.000205	0.0349223	0.000205	0.0484803		0.000205	0.0428116	0.000205	0.057424	0.000205	0.0387283
0.000206	0.0481499	0.000206	0.057492	0.000206	0.0556548		0.000206	0.0428883	0.000206	0.0357624	0.000206	0.0469953		0.000206	0.0451162	0.000206	0.0575262	0.000206	0.0386247
0.000207	0.0481735	0.000207	0.0586743	0.000207	0.0564182		0.000207	0.0460913	0.000207	0.0366133	0.000207	0.0479254		0.000207	0.0452129	0.000207	0.0585574	0.000207	0.0388268
0.000208	0.0481595	0.000208	0.0587381	0.000208	0.0581668		0.000208	0.0488061	0.000208	0.0363913	0.000208	0.0502544		0.000208	0.0465779	0.000208	0.0586333	0.000208	0.0390711
0.000209	0.0487795	0.000209	0.0594459	0.000209	0.0589641		0.000209	0.0486515	0.000209	0.0345769	0.000209	0.051029		0.000209	0.047222	0.000209	0.0579375	0.000209	0.0399813
0.00021	0.0496117	0.00021	0.0594121	0.00021	0.059134		0.00021	0.0474044	0.00021	0.0347602	0.00021	0.0517946		0.00021	0.0455789	0.00021	0.0585554	0.00021	0.040271
0.000211	0.0500304	0.000211	0.0587455	0.000211	0.0596409		0.000211	0.045647	0.000211	0.0357491	0.000211	0.0518637		0.000211	0.0440671	0.000211	0.0596542	0.000211	0.0394211
0.000212	0.0499907	0.000212	0.0598239	0.000212	0.060612		0.000212	0.0449333	0.000212	0.0369375	0.000212	0.0504582		0.000212	0.0436281	0.000212	0.060618	0.000212	0.0392028
0.000213	0.0506093	0.000213	0.0608132	0.000213	0.0607506		0.000213	0.04614	0.000213	0.0385173	0.000213	0.0475221		0.000213	0.0434976	0.000213	0.0610325	0.000213	0.0393693
0.000214	0.0515257	0.000214	0.0613038	0.000214	0.0606818		0.000214	0.0481468	0.000214	0.0382348	0.000214	0.0473884		0.000214	0.0433103	0.000214	0.0602895	0.000214	0.0394535
0.000215	0.0518747	0.000215	0.061967	0.000215	0.0610234		0.000215	0.0496317	0.000215	0.0353232	0.000215	0.0481384		0.000215	0.043032	0.000215	0.0593761	0.000215	0.0402637
0.000216	0.0522173	0.000216	0.0622869	0.000216	0.0607382		0.000216	0.051044	0.000216	0.0335937	0.000216	0.0494385		0.000216	0.0441149	0.000216	0.0588898	0.000216	0.0407595
0.000217	0.0528983	0.000217	0.0617662	0.000217	0.0611099		0.000217	0.0511243	0.000217	0.0344161	0.000217	0.0509239		0.000217	0.0438557	0.000217	0.0595216	0.000217	0.0405121
0.000218	0.0531463	0.000218	0.0612789	0.000218	0.0618816		0.000218	0.0494177	0.000218	0.0364246	0.000218	0.0525751		0.000218	0.0432015	0.000218	0.0620782	0.000218	0.0407501
0.000219	0.0537989	0.000219	0.0614834	0.000219	0.0624391		0.000219	0.0478531	0.000219	0.0370764	0.000219	0.0530279		0.000219	0.0409594	0.000219	0.0648217	0.000219	0.041467
0.00022	0.0536071	0.00022	0.0611096	0.00022	0.0635485		0.00022	0.0473131	0.00022	0.0372146	0.00022	0.0527973		0.00022	0.0420083	0.00022	0.064402	0.00022	0.0423283
0.000221	0.0541056	0.000221	0.0614153	0.000221	0.0634577		0.000221	0.0474111	0.000221	0.039286	0.000221	0.053129		0.000221	0.0441683	0.000221	0.0636597	0.000221	0.0426523
0.000222	0.0548298	0.000222	0.0619278	0.000222	0.0625713		0.000222	0.0476703	0.000222	0.0380768	0.000222	0.0517189		0.000222	0.0418209	0.000222	0.0637737	0.000222	0.0426744
0.000223	0.0554369	0.000223	0.0611278	0.000223	0.0631084		0.000223	0.0486248	0.000223	0.0365676	0.000223	0.0498456		0.000223	0.0414335	0.000223	0.0634906	0.000223	0.0416812
0.000224	0.0553915	0.000224	0.061585	0.000224	0.0631646		0.000224	0.0506607	0.000224	0.0336438	0.000224	0.0520065		0.000224	0.0410309	0.000224	0.0634515	0.000224	0.0406536
0.000225	0.0552167	0.000225	0.0621953	0.000225	0.0630516		0.000225	0.0514288	0.000225	0.0326814	0.000225	0.0521883		0.000225	0.0405431	0.000225	0.0637082	0.000225	0.0406638
0.000226	0.0550776	0.000226	0.0616324	0.000226	0.0634958		0.000226	0.0505438	0.000226	0.0326338	0.000226	0.0493596		0.000226	0.0407046	0.000226	0.0639862	0.000226	0.0417408
0.000227	0.0548335	0.000227	0.0609811	0.000227	0.0635744		0.000227	0.0477237	0.000227	0.0352622	0.000227	0.0474706		0.000227	0.0413978	0.000227	0.0647857	0.000227	0.0423826
0.000228	0.0550324	0.000228	0.0618828	0.000228	0.0636275		0.000228	0.0462268	0.000228	0.0377624	0.000228	0.0475187		0.000228	0.0419408	0.000228	0.0656065	0.000228	0.0424553
0.000229	0.0547338	0.000229	0.063092	0.000229	0.0636187		0.000229	0.0471639	0.000229	0.0378856	0.000229	0.0489014		0.000229	0.0408199	0.000229	0.0666609	0.000229	0.0421027
0.00023	0.0552234	0.00023	0.0635074	0.00023	0.0637266		0.00023	0.0481019	0.00023	0.0383937	0.00023	0.0510118		0.00023	0.0392367	0.00023	0.0666637	0.00023	0.0422218
0.000231	0.0561692	0.000231	0.0644692	0.000231	0.063879		0.000231	0.0478896	0.000231	0.0373042	0.000231	0.0488049		0.000231	0.0390672	0.000231	0.0660987	0.000231	0.0429973
0.000232	0.055057	0.000232	0.0644832	0.000232	0.0632891		0.000232	0.05018	0.000232	0.0364932	0.000232	0.0436365		0.000232	0.0403944	0.000232	0.0660467	0.000232	0.043488
0.000233	0.0553777	0.000233	0.0634673	0.000233	0.0639326		0.000233	0.0517897	0.000233	0.0371855	0.000233	0.0423883		0.000233	0.0426211	0.000233	0.0655434	0.000233	0.0435155
0.000234	0.0562996	0.000234	0.0627832	0.000234	0.0631218		0.000234	0.0517425	0.000234	0.0371791	0.000234	0.0430034		0.000234	0.0442032	0.000234	0.0650903	0.000234	0.0436217
0.000235	0.0568718	0.000235	0.0639553	0.000235	0.0626297		0.000235	0.0511878	0.000235	0.0362674	0.000235	0.0439025		0.000235	0.0447625	0.000235	0.0643151	0.000235	0.0428905
0.000236	0.0579993	0.000236	0.0637941	0.000236	0.0634752		0.000236	0.0509749	0.000236	0.0354861	0.000236	0.0461489		0.000236	0.042634	0.000236	0.0631426	0.000236	0.0425303
0.000237	0.0580437	0.000237	0.0626668	0.000237	0.0632893		0.000237	0.0501819	0.000237	0.0345157	0.000237	0.0492289		0.000237	0.0409122	0.000237	0.0629392	0.000237	0.0432055
0.000238	0.0567648	0.000238	0.0631547	0.000238	0.0617417		0.000238	0.0496097	0.000238	0.0336738	0.000238	0.0491757		0.000238	0.0412289	0.000238	0.0636151	0.000238	0.0437354
0.000239	0.0563719	0.000239	0.063515	0.000239	0.0606859		0.000239	0.0477982	0.000239	0.0331079	0.000239	0.0488311		0.000239	0.0430265	0.000239	0.0645504	0.000239	0.0446697
0.00024	0.0569383	0.00024	0.0636481	0.00024	0.0619004		0.00024	0.0458253	0.00024	0.0335271	0.00024	0.0471667		0.00024	0.0436726	0.00024	0.0655487	0.00024	0.0451102
0.000241	0.0572519	0.000241	0.0645802	0.000241	0.0618878		0.000241	0.0454325	0.000241	0.0354079	0.000241	0.0453023		0.000241	0.0422255	0.000241	0.065263	0.000241	0.0441173
0.000242	0.0557759	0.000242	0.0635822	0.000242	0.0612867		0.000242	0.0459366	0.000242	0.037915	0.000242	0.0447973		0.000242	0.0405042	0.000242	0.0651607	0.000242	0.044144
0.000243	0.0548729	0.000243	0.0628545	0.000243	0.0615636		0.000243	0.0468526	0.000243	0.0381701	0.000243	0.0425322		0.000243	0.0389325	0.000243	0.0650525	0.000243	0.0443688
0.000244	0.0554454	0.000244	0.0626687	0.000244	0.061265		0.000244	0.0471038	0.000244	0.0365377	0.000244	0.0428872		0.000244	0.0405328	0.000244	0.0640298	0.000244	0.0444562
0.000245	0.0557161	0.000245	0.0626264	0.000245	0.0604671		0.000245	0.0467409	0.000245	0.0341133	0.000245	0.0420501		0.000245	0.042904	0.000245	0.0631357	0.000245	0.0446986
0.000246	0.0556617	0.000246	0.0641869	0.000246	0.0597655		0.000246	0.0462447	0.000246	0.033701	0.000246	0.0411239		0.000246	0.0421658	0.000246	0.0636468	0.000246	0.0449489
0.000247	0.0553564	0.000247	0.0653236	0.000247	0.0598198		0.000247	0.0476571	0.000247	0.0336337	0.000247	0.0411559		0.000247	0.0399712	0.000247	0.0637374	0.000247	0.0457039
0.000248	0.0549472	0.000248	0.0639884	0.000248	0.0598321		0.000248	0.048147	0.000248	0.033988	0.000248	0.0409572		0.000248	0.0400431	0.000248	0.0630376	0.000248	0.045787
0.000249	0.0553311	0.000249	0.062715	0.000249	0.0596155		0.000249	0.0475238	0.000249	0.0333582	0.000249	0.0415365		0.000249	0.0418064	0.000249	0.0631252	0.000249	0.0456056
0.00025	0.0542995	0.00025	0.0613743	0.00025	0.0599866		0.00025	0.0472105	0.00025	0.0340477	0.00025	0.0431732		0.00025	0.042533	0.00025	0.0631632	0.00025	0.0457121
0.000251	0.0534754	0.000251	0.0595806	0.000251	0.0591301		0.000251	0.0485816	0.000251	0.0355978	0.000251	0.0439455		0.000251	0.0431479	0.000251	0.0633958	0.000251	0.0462138
0.000252	0.0540504	0.000252	0.0585076	0.000252	0.0581531		0.000252	0.0495544	0.000252	0.035452	0.000252	0.0442035		0.000252	0.0430813	0.000252	0.0642874	0.000252	0.0462821
0.000253	0.0540369	0.000253	0.0576468	0.000253	0.0567303		0.000253	0.047982	0.000253	0.0348454	0.000253	0.0437688		0.000253	0.0445446	0.000253	0.0632741	0.000253	0.0462074
0.000254	0.0524222	0.000254	0.0581382	0.000254	0.0566839		0.000254	0.0457757	0.000254	0.0381852	0.000254	0.0449886		0.000254	0.046037	0.000254	0.0615949	0.000254	0.0461867
0.000255	0.0521594	0.000255	0.0587618	0.000255	0.0576998		0.000255	0.0465944	0.000255	0.0405841	0.000255	0.0466319		0.000255	0.0480326	0.000255	0.0603398	0.000255	0.0459147
0.000256	0.0514702	0.000256	0.0587181	0.000256	0.0572349		0.000256	0.0493531	0.000256	0.0397382	0.000256	0.0454008		0.000256	0.0501763	0.000256	0.0599061	0.000256	0.0467984
0.000257	0.0508863	0.000257	0.0585887	0.000257	0.0572408		0.000257	0.0515026	0.000257	0.0399174	0.000257	0.0457279		0.000257	0.0485383	0.000257	0.0605995	0.000257	0.0479615
0.000258	0.0505273	0.000258	0.0585558	0.000258	0.0571792		0.000258	0.0522946	0.000258	0.0392743	0.000258	0.0477482		0.000258	0.0456791	0.000258	0.0605996	0.000258	0.0485461
0.000259	0.0495556	0.000259	0.0584298	0.000259	0.0549946		0.000259	0.0513948	0.000259	0.0361966	0.000259	0.0478692		0.000259	0.0486981	0.000259	0.0596925	0.000259	0.0481742
0.00026	0.0484144	0.00026	0.0577323	0.00026	0.0540563		0.00026	0.0517769	0.00026	0.0357691	0.00026	0.0489207		0.00026	0.0521984	0.00026	0.0583744	0.00026	0.0474661
0.000261	0.0478474	0.000261	0.0572191	0.000261	0.0550511		0.000261	0.0527018	0.000261	0.0376849	0.000261	0.0502181		0.000261	0.0528867	0.000261	0.0575482	0.000261	0.0480957
0.000262	0.048382	0.000262	0.0567136	0.000262	0.0548731		0.000262	0.0526035	0.000262	0.0409003	0.000262	0.0521404		0.000262	0.0519656	0.000262	0.0558651	0.000262	0.0478277
0.000263	0.0499194	0.000263	0.0557017	0.000263	0.0553547		0.000263	0.0524454	0.000263	0.0433502	0.000263	0.0529084		0.000263	0.0546926	0.000263	0.0545976	0.000263	0.0469613
0.000264	0.0492904	0.000264	0.0548896	0.000264	0.054417		0.000264	0.0511298	0.000264	0.0459902	0.000264	0.054418		0.000264	0.0552111	0.000264	0.0546065	0.000264	0.0472505
0.000265	0.0476245	0.000265	0.0550026	0.000265	0.0519156		0.000265	0.0496667	0.000265	0.0475153	0.000265	0.0559505		0.000265	0.0552591	0.000265	0.0553763	0.000265	0.0477132
0.000266	0.04628	0.000266	0.054013	0.000266	0.0507618		0.000266	0.0488941	0.000266	0.0465303	0.000266	0.0577431		0.000266	0.0551485	0.000266	0.0550014	0.000266	0.0482205
0.000267	0.0451788	0.000267	0.0533255	0.000267	0.0493089		0.000267	0.0490407	0.000267	0.0467088	0.000267	0.0601812		0.000267	0.0544893	0.000267	0.0538255	0.000267	0.0484864
0.000268	0.0453156	0.000268	0.0536908	0.000268	0.0475489		0.000268	0.0490246	0.000268	0.0482369	0.000268	0.0602397		0.000268	0.0569825	0.000268	0.0523179	0.000268	0.0481294
0.000269	0.0449917	0.000269	0.0541456	0.000269	0.0480914		0.000269	0.0492154	0.000269	0.0484495	0.000269	0.0571369		0.000269	0.0595878	0.000269	0.0516278	0.000269	0.0477592
0.00027	0.0439629	0.00027	0.0529171	0.00027	0.0484054		0.00027	0.0497934	0.00027	0.0486414	0.00027	0.0569338		0.00027	0.059708	0.00027	0.0498147	0.00027	0.0474092
0.000271	0.0435613	0.000271	0.0512293	0.000271	0.0471786		0.000271	0.0498966	0.000271	0.0469557	0.000271	0.0592917		0.000271	0.0586319	0.000271	0.0481056	0.000271	0.0480559
0.000272	0.0441699	0.000272	0.0492668	0.000272	0.0460289		0.000272	0.050882	0.000272	0.0474584	0.000272	0.0598655		0.000272	0.0590554	0.000272	0.0475538	0.000272	0.0483364
0.000273	0.0439107	0.000273	0.0478573	0.000273	0.0445409		0.000273	0.0524258	0.000273	0.0489287	0.000273	0.0593082		0.000273	0.0610325	0.000273	0.0468257	0.000273	0.0485329
0.000274	0.0429001	0.000274	0.047434	0.000274	0.0434641		0.000274	0.0533904	0.000274	0.0505034	0.000274	0.0602628		0.000274	0.0625379	0.000274	0.0456148	0.000274	0.0490868
0.000275	0.0406397	0.000275	0.0478264	0.000275	0.0421333		0.000275	0.0533254	0.000275	0.0514181	0.000275	0.0613926		0.000275	0.0607433	0.000275	0.0456144	0.000275	0.0492295
0.000276	0.0376702	0.000276	0.0477639	0.000276	0.0404401		0.000276	0.0537051	0.000276	0.0525564	0.000276	0.060609		0.000276	0.0586789	0.000276	0.0443266	0.000276	0.048472
0.000277	0.0373956	0.000277	0.0466823	0.000277	0.0396564		0.000277	0.0514589	0.000277	0.0550217	0.000277	0.0624302		0.000277	0.0595886	0.000277	0.0420762	0.000277	0.0485835
0.000278	0.0377929	0.000278	0.0450293	0.000278	0.0403626		0.000278	0.0522707	0.000278	0.0542927	0.000278	0.0657188		0.000278	0.0622739	0.000278	0.0413833	0.000278	0.0485095
0.000279	0.0374504	0.000279	0.0442205	0.000279	0.0404802		0.000279	0.0555345	0.000279	0.0518217	0.000279	0.0651827		0.000279	0.0629068	0.000279	0.0406142	0.000279	0.0477678
0.00028	0.0364949	0.00028	0.043339	0.00028	0.0399344		0.00028	0.0551818	0.00028	0.0512898	0.00028	0.0634376		0.00028	0.0641278	0.00028	0.0397177	0.00028	0.0476886
0.000281	0.0355437	0.000281	0.0421884	0.000281	0.0387373		0.000281	0.0550239	0.000281	0.0533719	0.000281	0.0647721		0.000281	0.0652412	0.000281	0.0401301	0.000281	0.0480212
0.000282	0.0341768	0.000282	0.0412663	0.000282	0.0369945		0.000282	0.055413	0.000282	0.0563043	0.000282	0.0660745		0.000282	0.0646873	0.000282	0.0396725	0.000282	0.0490474
0.000283	0.0330145	0.000283	0.0397515	0.000283	0.0353508		0.000283	0.0560374	0.000283	0.0582745	0.000283	0.0659861		0.000283	0.0633302	0.000283	0.0388435	0.000283	0.0495401
0.000284	0.0329375	0.000284	0.0381406	0.000284	0.0352485		0.000284	0.0542162	0.000284	0.0572583	0.000284	0.0664264		0.000284	0.0636417	0.000284	0.0367912	0.000284	0.0492287
0.000285	0.0321024	0.000285	0.0375551	0.000285	0.0343119		0.000285	0.0537509	0.000285	0.0553866	0.000285	0.0633928		0.000285	0.0658395	0.000285	0.0356798	0.000285	0.049027
0.000286	0.0306284	0.000286	0.0371283	0.000286	0.0323681		0.000286	0.0542035	0.000286	0.05492	0.000286	0.0624435		0.000286	0.0674542	0.000286	0.0347493	0.000286	0.0492528
0.000287	0.0302092	0.000287	0.0358602	0.000287	0.0310465		0.000287	0.0552075	0.000287	0.0546687	0.000287	0.0650277		0.000287	0.0665731	0.000287	0.0344532	0.000287	0.0501807
0.000288	0.0297842	0.000288	0.034634	0.000288	0.0311772		0.000288	0.0551438	0.000288	0.0537681	0.000288	0.0649427		0.000288	0.0661548	0.000288	0.0343932	0.000288	0.0500587
0.000289	0.0285035	0.000289	0.0339855	0.000289	0.0299876		0.000289	0.0547216	0.000289	0.0547666	0.000289	0.0651001		0.000289	0.0652591	0.000289	0.0334305	0.000289	0.04947
0.00029	0.0275788	0.00029	0.0326231	0.00029	0.0288938		0.00029	0.0540974	0.00029	0.0534889	0.00029	0.0661198		0.00029	0.062586	0.00029	0.0316441	0.00029	0.0490202
0.000291	0.0268465	0.000291	0.0306836	0.000291	0.0295112		0.000291	0.0516601	0.000291	0.0524434	0.000291	0.065387		0.000291	0.0621934	0.000291	0.0317623	0.000291	0.0483909
0.000292	0.0252343	0.000292	0.0302257	0.000292	0.0299882		0.000292	0.0528177	0.000292	0.0542932	0.000292	0.063867		0.000292	0.0614013	0.000292	0.0309577	0.000292	0.0480679
0.000293	0.0240207	0.000293	0.0306089	0.000293	0.0297418		0.000293	0.0550706	0.000293	0.0537286	0.000293	0.0624688		0.000293	0.0611363	0.000293	0.0290923	0.000293	0.0479119
0.000294	0.0234837	0.000294	0.0309926	0.000294	0.0286702		0.000294	0.0575287	0.000294	0.052269	0.000294	0.0607761		0.000294	0.0612688	0.000294	0.0289403	0.000294	0.0481289
0.000295	0.0228944	0.000295	0.0307704	0.000295	0.0267497		0.000295	0.0587744	0.000295	0.0537514	0.000295	0.0615718		0.000295	0.0628429	0.000295	0.0277251	0.000295	0.0488804
0.000296	0.0218877	0.000296	0.0300366	0.000296	0.0253904		0.000296	0.0588322	0.000296	0.0535541	0.000296	0.0639662		0.000296	0.0646535	0.000296	0.0261883	0.000296	0.0493889
0.000297	0.0216956	0.000297	0.0288479	0.000297	0.025501		0.000297	0.0556417	0.000297	0.0526672	0.000297	0.0622979		0.000297	0.0644562	0.000297	0.0256707	0.000297	0.0490041
0.000298	0.0209606	0.000298	0.0278343	0.000298	0.025314		0.000298	0.0530491	0.000298	0.0510278	0.000298	0.0613677		0.000298	0.0619602	0.000298	0.0251101	0.000298	0.0480475
0.000299	0.0214906	0.000299	0.0270825	0.000299	0.0243813		0.000299	0.0518983	0.000299	0.0495118	0.000299	0.0639295		0.000299	0.0606842	0.000299	0.0248748	0.000299	0.0480688
0.0003	0.0214334	0.0003	0.0268065	0.0003	0.0244384		0.0003	0.0526457	0.0003	0.0501299	0.0003	0.0648791		0.0003	0.0614795	0.0003	0.0244365	0.0003	0.0487274
0.000301	0.0200796	0.000301	0.0262875	0.000301	0.0252884		0.000301	0.0517766	0.000301	0.0508995	0.000301	0.063923		0.000301	0.0602322	0.000301	0.0236337	0.000301	0.0477762
0.000302	0.019075	0.000302	0.0262822	0.000302	0.0243083		0.000302	0.0517122	0.000302	0.0515539	0.000302	0.0631292		0.000302	0.0600181	0.000302	0.0227904	0.000302	0.0477284
0.000303	0.0198742	0.000303	0.0259061	0.000303	0.0241591		0.000303	0.0527035	0.000303	0.0532627	0.000303	0.0625572		0.000303	0.059836	0.000303	0.022993	0.000303	0.0479586
0.000304	0.0206699	0.000304	0.0244795	0.000304	0.0245796		0.000304	0.051745	0.000304	0.053677	0.000304	0.0626962		0.000304	0.0582791	0.000304	0.0228975	0.000304	0.0478601
0.000305	0.0202646	0.000305	0.0239033	0.000305	0.0237044		0.000305	0.0510944	0.000305	0.053187	0.000305	0.0622796		0.000305	0.0572673	0.000305	0.0217072	0.000305	0.0475963
0.000306	0.0195304	0.000306	0.0250073	0.000306	0.0223101		0.000306	0.0524362	0.000306	0.0517876	0.000306	0.0596432		0.000306	0.0564409	0.000306	0.0199157	0.000306	0.0472822
0.000307	0.0194482	0.000307	0.0262155	0.000307	0.0220275		0.000307	0.0529315	0.000307	0.0508984	0.000307	0.0577651		0.000307	0.0558589	0.000307	0.0205665	0.000307	0.0471451
0.000308	0.0197776	0.000308	0.0261325	0.000308	0.0226563		0.000308	0.0520569	0.000308	0.050816	0.000308	0.0590875		0.000308	0.0568599	0.000308	0.0218788	0.000308	0.0470729
0.000309	0.0192744	0.000309	0.0268819	0.000309	0.0244614		0.000309	0.049699	0.000309	0.0517498	0.000309	0.0600311		0.000309	0.0581536	0.000309	0.0229396	0.000309	0.0467731
0.00031	0.0193125	0.00031	0.0277403	0.00031	0.0261921		0.00031	0.0481472	0.00031	0.0527659	0.00031	0.0607471		0.00031	0.0570536	0.00031	0.0232039	0.00031	0.0460563
0.000311	0.0194534	0.000311	0.0281419	0.000311	0.026776		0.000311	0.0478823	0.000311	0.0505358	0.000311	0.0615827		0.000311	0.0568009	0.000311	0.0221676	0.000311	0.0463875
0.000312	0.0188195	0.000312	0.0278278	0.000312	0.0269529		0.000312	0.04656	0.000312	0.0474804	0.000312	0.0620645		0.000312	0.0591513	0.000312	0.0223675	0.000312	0.0468043
0.000313	0.0182672	0.000313	0.0287181	0.000313	0.0268436		0.000313	0.045847	0.000313	0.0478946	0.000313	0.0588068		0.000313	0.0592732	0.000313	0.0238083	0.000313	0.0467658
0.000314	0.0183652	0.000314	0.0287107	0.000314	0.0267713		0.000314	0.046012	0.000314	0.0509299	0.000314	0.0561896		0.000314	0.0590506	0.000314	0.0245604	0.000314	0.046133
0.000315	0.0196091	0.000315	0.0280352	0.000315	0.0260598		0.000315	0.0452518	0.000315	0.0504122	0.000315	0.0576308		0.000315	0.0590393	0.000315	0.0243162	0.000315	0.046009
0.000316	0.021664	0.000316	0.0282738	0.000316	0.0268246		0.000316	0.0453057	0.000316	0.0477698	0.000316	0.0568977		0.000316	0.0580951	0.000316	0.0245098	0.000316	0.0466507
0.000317	0.0227492	0.000317	0.0285069	0.000317	0.0296578		0.000317	0.0465697	0.000317	0.047079	0.000317	0.0563793		0.000317	0.0545948	0.000317	0.0255008	0.000317	0.045753
0.000318	0.0226428	0.000318	0.0285469	0.000318	0.0320231		0.000318	0.0493694	0.000318	0.0480363	0.000318	0.0586016		0.000318	0.0546899	0.000318	0.0256696	0.000318	0.045157
0.000319	0.0231589	0.000319	0.0292471	0.000319	0.033192		0.000319	0.0509237	0.000319	0.0485671	0.000319	0.0570875		0.000319	0.0553969	0.000319	0.0266132	0.000319	0.0451545
0.00032	0.0222336	0.00032	0.0302071	0.00032	0.0341134		0.00032	0.0496454	0.00032	0.0473124	0.00032	0.0542435		0.00032	0.055348	0.00032	0.0283664	0.00032	0.0453746
0.000321	0.0226751	0.000321	0.0314371	0.000321	0.0343213		0.000321	0.0476051	0.000321	0.046839	0.000321	0.0531693		0.000321	0.0554383	0.000321	0.0289497	0.000321	0.0454383
0.000322	0.0238454	0.000322	0.0326124	0.000322	0.0346171		0.000322	0.0456136	0.000322	0.0458746	0.000322	0.0539177		0.000322	0.0551473	0.000322	0.029911	0.000322	0.0460417
0.000323	0.0247809	0.000323	0.0341788	0.000323	0.0353949		0.000323	0.0437517	0.000323	0.0472027	0.000323	0.0546194		0.000323	0.0537702	0.000323	0.0309735	0.000323	0.0462649
0.000324	0.0252162	0.000324	0.0362454	0.000324	0.0372363		0.000324	0.0424898	0.000324	0.0487204	0.000324	0.0540073		0.000324	0.0548356	0.000324	0.030896	0.000324	0.0461597
0.000325	0.0263517	0.000325	0.0366764	0.000325	0.036579		0.000325	0.0426026	0.000325	0.0489125	0.000325	0.0545936		0.000325	0.0568049	0.000325	0.0320425	0.000325	0.045636
0.000326	0.027083	0.000326	0.0380157	0.000326	0.0376703		0.000326	0.0441583	0.000326	0.0475515	0.000326	0.0528239		0.000326	0.055318	0.000326	0.0341258	0.000326	0.044763
0.000327	0.0282171	0.000327	0.0399174	0.000327	0.0398381		0.000327	0.0439845	0.000327	0.0445052	0.000327	0.0514969		0.000327	0.0537814	0.000327	0.036062	0.000327	0.0446003
0.000328	0.0292539	0.000328	0.0401313	0.000328	0.0394847		0.000328	0.0440874	0.000328	0.0436873	0.000328	0.0522567		0.000328	0.0532767	0.000328	0.0373568	0.000328	0.0450012
0.000329	0.0311781	0.000329	0.0405798	0.000329	0.0399604		0.000329	0.0453945	0.000329	0.0441195	0.000329	0.0506095		0.000329	0.0493549	0.000329	0.0383689	0.000329	0.0446067
0.00033	0.0328457	0.00033	0.040752	0.00033	0.0412465		0.00033	0.0447661	0.00033	0.0433505	0.00033	0.0495073		0.00033	0.0471477	0.00033	0.0377429	0.00033	0.0436397
0.000331	0.0337337	0.000331	0.041793	0.000331	0.0424316		0.000331	0.0437489	0.000331	0.0443163	0.000331	0.049929		0.000331	0.0493813	0.000331	0.0383363	0.000331	0.0435849
0.000332	0.0343721	0.000332	0.0436712	0.000332	0.0436289		0.000332	0.0415869	0.000332	0.0450807	0.000332	0.0491475		0.000332	0.049418	0.000332	0.0402935	0.000332	0.043419
0.000333	0.0353496	0.000333	0.0442343	0.000333	0.0451466		0.000333	0.0418569	0.000333	0.0446112	0.000333	0.0467642		0.000333	0.0492135	0.000333	0.041085	0.000333	0.0435563
0.000334	0.0351154	0.000334	0.0436881	0.000334	0.046129		0.000334	0.0427621	0.000334	0.0428738	0.000334	0.0480343		0.000334	0.0501162	0.000334	0.0409478	0.000334	0.0442426
0.000335	0.0337836	0.000335	0.0446499	0.000335	0.0460735		0.000335	0.0431365	0.000335	0.041603	0.000335	0.049935		0.000335	0.0473751	0.000335	0.0423765	0.000335	0.0445021
0.000336	0.0351442	0.000336	0.0451131	0.000336	0.0464926		0.000336	0.0420075	0.000336	0.0410852	0.000336	0.0486054		0.000336	0.042978	0.000336	0.0438902	0.000336	0.0447637
0.000337	0.0382367	0.000337	0.0448356	0.000337	0.0478772		0.000337	0.0399587	0.000337	0.0412009	0.000337	0.0487164		0.000337	0.0416995	0.000337	0.0446988	0.000337	0.043691
0.000338	0.0398028	0.000338	0.0457597	0.000338	0.0485709		0.000338	0.0390409	0.000338	0.0410207	0.000338	0.0486051		0.000338	0.0423851	0.000338	0.0449959	0.000338	0.0429704
0.000339	0.0399309	0.000339	0.0460654	0.000339	0.0480902		0.000339	0.0389756	0.000339	0.0398835	0.000339	0.0468378		0.000339	0.0455387	0.000339	0.0457364	0.000339	0.0428864
0.00034	0.0395581	0.00034	0.0460835	0.00034	0.0483948		0.00034	0.0381329	0.00034	0.0400168	0.00034	0.0442605		0.00034	0.046995	0.00034	0.0460549	0.00034	0.043286
0.000341	0.0400014	0.000341	0.0473073	0.000341	0.0498251		0.000341	0.0375784	0.000341	0.0413237	0.000341	0.0459957		0.000341	0.0451082	0.000341	0.0465514	0.000341	0.043666
0.000342	0.0400287	0.000342	0.0480879	0.000342	0.0510481		0.000342	0.0384619	0.000342	0.0432736	0.000342	0.0482189		0.000342	0.042098	0.000342	0.048638	0.000342	0.0436365
0.000343	0.0392394	0.000343	0.0488057	0.000343	0.0514439		0.000343	0.0366563	0.000343	0.0416042	0.000343	0.0475816		0.000343	0.0418203	0.000343	0.0483171	0.000343	0.0425946
0.000344	0.0387586	0.000344	0.0488585	0.000344	0.0517281		0.000344	0.0358611	0.000344	0.0402755	0.000344	0.0468533		0.000344	0.0429245	0.000344	0.0477095	0.000344	0.0414063
0.000345	0.039558	0.000345	0.0484883	0.000345	0.0521908		0.000345	0.0365298	0.000345	0.0398837	0.000345	0.0464116		0.000345	0.0437356	0.000345	0.048581	0.000345	0.041907
0.000346	0.0413431	0.000346	0.0487104	0.000346	0.0522396		0.000346	0.0346725	0.000346	0.0391286	0.000346	0.0457574		0.000346	0.0421594	0.000346	0.0487464	0.000346	0.0426364
0.000347	0.0432061	0.000347	0.0498185	0.000347	0.0520811		0.000347	0.0331669	0.000347	0.036885	0.000347	0.0465589		0.000347	0.0403873	0.000347	0.0489413	0.000347	0.0423409
0.000348	0.0440521	0.000348	0.0494421	0.000348	0.0528526		0.000348	0.0358012	0.000348	0.0364401	0.000348	0.0458313		0.000348	0.0407666	0.000348	0.0504118	0.000348	0.0420866
0.000349	0.0431227	0.000349	0.0494451	0.000349	0.0532185		0.000349	0.0371383	0.000349	0.035117	0.000349	0.044705		0.000349	0.0402935	0.000349	0.051478	0.000349	0.0423104
0.00035	0.0429998	0.00035	0.0510236	0.00035	0.0527956		0.00035	0.0358983	0.00035	0.0360036	0.00035	0.0450327		0.00035	0.0404778	0.00035	0.0507359	0.00035	0.0419808
0.000351	0.0436963	0.000351	0.0519383	0.000351	0.0513977		0.000351	0.0342483	0.000351	0.037331	0.000351	0.0430748		0.000351	0.0422167	0.000351	0.0496228	0.000351	0.041183
0.000352	0.0429116	0.000352	0.05215	0.000352	0.0508475		0.000352	0.0345188	0.000352	0.0376099	0.000352	0.0438459		0.000352	0.040546	0.000352	0.0486333	0.000352	0.0411998
0.000353	0.0426101	0.000353	0.0525528	0.000353	0.0527728		0.000353	0.0347028	0.000353	0.0378903	0.000353	0.0461689		0.000353	0.0392382	0.000353	0.049154	0.000353	0.0414971
0.000354	0.0429944	0.000354	0.0526579	0.000354	0.0532434		0.000354	0.0335748	0.000354	0.0377417	0.000354	0.0476148		0.000354	0.0405691	0.000354	0.0497014	0.000354	0.0420031
0.000355	0.0428785	0.000355	0.0517663	0.000355	0.0532765		0.000355	0.0334894	0.000355	0.0377187	0.000355	0.0473046		0.000355	0.0406069	0.000355	0.0498815	0.000355	0.0425266
0.000356	0.0435329	0.000356	0.0509477	0.000356	0.0536782		0.000356	0.0338563	0.000356	0.035783	0.000356	0.0460619		0.000356	0.0401274	0.000356	0.0496226	0.000356	0.0424858
0.000357	0.0437885	0.000357	0.0507222	0.000357	0.0532229		0.000357	0.0340996	0.000357	0.034075	0.000357	0.0459818		0.000357	0.0408288	0.000357	0.050885	0.000357	0.0421613
0.000358	0.0424188	0.000358	0.0512885	0.000358	0.0523573		0.000358	0.0340078	0.000358	0.0346555	0.000358	0.0450417		0.000358	0.0419437	0.000358	0.0521147	0.000358	0.0420374
0.000359	0.0422889	0.000359	0.0525324	0.000359	0.0521394		0.000359	0.0329447	0.000359	0.0355114	0.000359	0.0433195		0.000359	0.0432864	0.000359	0.0523429	0.000359	0.0426235
0.00036	0.0440491	0.00036	0.052393	0.00036	0.0522129		0.00036	0.0336495	0.00036	0.0359521	0.00036	0.043977		0.00036	0.0455109	0.00036	0.0521499	0.00036	0.0431364
0.000361	0.0441452	0.000361	0.0524207	0.000361	0.0534002		0.000361	0.0346833	0.000361	0.0371501	0.000361	0.0444145		0.000361	0.0452186	0.000361	0.0527235	0.000361	0.0432462
0.000362	0.0433358	0.000362	0.0521894	0.000362	0.054229		0.000362	0.0331341	0.000362	0.0379214	0.000362	0.0444431		0.000362	0.042776	0.000362	0.05383	0.000362	0.0435044
0.000363	0.0431992	0.000363	0.0512989	0.000363	0.0546521		0.000363	0.0331148	0.000363	0.0390183	0.000363	0.0434594		0.000363	0.0417526	0.000363	0.0529576	0.000363	0.0436943
0.000364	0.0437065	0.000364	0.0514089	0.000364	0.0542154		0.000364	0.0328099	0.000364	0.0382436	0.000364	0.0424633		0.000364	0.0428874	0.000364	0.0519587	0.000364	0.0432349
0.000365	0.0448753	0.000365	0.0518519	0.000365	0.0532765		0.000365	0.0324853	0.000365	0.036961	0.000365	0.042938		0.000365	0.0440039	0.000365	0.0519451	0.000365	0.0421356
0.000366	0.0469117	0.000366	0.0528751	0.000366	0.0529298		0.000366	0.0333299	0.000366	0.0378239	0.000366	0.0442347		0.000366	0.0452299	0.000366	0.0522844	0.000366	0.0422988
0.000367	0.047393	0.000367	0.0532303	0.000367	0.0533625		0.000367	0.0330536	0.000367	0.0384405	0.000367	0.0457548		0.000367	0.0450245	0.000367	0.0526183	0.000367	0.0436731
0.000368	0.0451798	0.000368	0.0531319	0.000368	0.0529926		0.000368	0.0342988	0.000368	0.0355232	0.000368	0.0461824		0.000368	0.0435768	0.000368	0.0540986	0.000368	0.0448606
0.000369	0.0442094	0.000369	0.0527857	0.000369	0.0524128		0.000369	0.0360138	0.000369	0.0349154	0.000369	0.0449387		0.000369	0.0438492	0.000369	0.0552941	0.000369	0.0454706
0.00037	0.0444821	0.00037	0.0525147	0.00037	0.0531485		0.00037	0.0356031	0.00037	0.036905	0.00037	0.04497		0.00037	0.0457508	0.00037	0.0551567	0.00037	0.0455603
0.000371	0.0442076	0.000371	0.0537901	0.000371	0.0544733		0.000371	0.0357853	0.000371	0.0370989	0.000371	0.0461148		0.000371	0.0460787	0.000371	0.054467	0.000371	0.0450212
0.000372	0.0445245	0.000372	0.0547065	0.000372	0.0547161		0.000372	0.0374011	0.000372	0.0367064	0.000372	0.0472812		0.000372	0.0439725	0.000372	0.0537344	0.000372	0.0444427
0.000373	0.045946	0.000373	0.0549535	0.000373	0.0547287		0.000373	0.0360531	0.000373	0.0362435	0.000373	0.0478781		0.000373	0.0430369	0.000373	0.0533652	0.000373	0.0446964
0.000374	0.0466679	0.000374	0.0547556	0.000374	0.0550444		0.000374	0.0318605	0.000374	0.0378114	0.000374	0.0461291		0.000374	0.0449386	0.000374	0.053553	0.000374	0.0449732
0.000375	0.0466214	0.000375	0.0551326	0.000375	0.0566676		0.000375	0.0318287	0.000375	0.0368791	0.000375	0.0445579		0.000375	0.0436239	0.000375	0.0541353	0.000375	0.0450018
0.000376	0.045698	0.000376	0.0552162	0.000376	0.0578114		0.000376	0.0328029	0.000376	0.0346263	0.000376	0.0425631		0.000376	0.0446643	0.000376	0.0550145	0.000376	0.0456516
0.000377	0.0453816	0.000377	0.05435	0.000377	0.0570203		0.000377	0.0364554	0.000377	0.0359604	0.000377	0.0406171		0.000377	0.0462489	0.000377	0.0560433	0.000377	0.0463254
0.000378	0.0465857	0.000378	0.0536384	0.000378	0.0561641		0.000378	0.0384982	0.000378	0.0367496	0.000378	0.0408405		0.000378	0.0462996	0.000378	0.0565908	0.000378	0.0464928
0.000379	0.0476138	0.000379	0.0543824	0.000379	0.056013		0.000379	0.0367615	0.000379	0.0362587	0.000379	0.0424881		0.000379	0.0467034	0.000379	0.0555827	0.000379	0.0458177
0.00038	0.0484367	0.00038	0.0554857	0.00038	0.0557768		0.00038	0.0349494	0.00038	0.0376007	0.00038	0.0433981		0.00038	0.0461488	0.00038	0.0558904	0.00038	0.0461649
0.000381	0.0487092	0.000381	0.0554869	0.000381	0.0563435		0.000381	0.033729	0.000381	0.039423	0.000381	0.0426069		0.000381	0.0444655	0.000381	0.0572903	0.000381	0.0467934
0.000382	0.0476004	0.000382	0.0549139	0.000382	0.0573307		0.000382	0.0339282	0.000382	0.0394271	0.000382	0.0405235		0.000382	0.0427749	0.000382	0.0571917	0.000382	0.0467678
0.000383	0.0467772	0.000383	0.0545491	0.000383	0.0572624		0.000383	0.0346288	0.000383	0.039759	0.000383	0.0405685		0.000383	0.0436087	0.000383	0.0569619	0.000383	0.0463182
0.000384	0.0470705	0.000384	0.0542933	0.000384	0.058018		0.000384	0.035859	0.000384	0.0400224	0.000384	0.0418436		0.000384	0.0435888	0.000384	0.0573821	0.000384	0.0469801
0.000385	0.0486237	0.000385	0.0548983	0.000385	0.0580041		0.000385	0.0353748	0.000385	0.0400803	0.000385	0.0445984		0.000385	0.0445898	0.000385	0.0572144	0.000385	0.0484357
0.000386	0.0501982	0.000386	0.0558789	0.000386	0.0584566		0.000386	0.0335182	0.000386	0.041356	0.000386	0.0470932		0.000386	0.0480581	0.000386	0.056475	0.000386	0.0495402
0.000387	0.0509396	0.000387	0.0566591	0.000387	0.0584313		0.000387	0.0331597	0.000387	0.0413614	0.000387	0.047836		0.000387	0.0498628	0.000387	0.0569656	0.000387	0.0498334
0.000388	0.0511533	0.000388	0.0572533	0.000388	0.0581167		0.000388	0.0340796	0.000388	0.0396851	0.000388	0.0459195		0.000388	0.0500317	0.000388	0.0581182	0.000388	0.0498563
0.000389	0.0507273	0.000389	0.0579286	0.000389	0.0580596		0.000389	0.0355751	0.000389	0.040746	0.000389	0.0450786		0.000389	0.048507	0.000389	0.0589678	0.000389	0.0504889
0.00039	0.0494172	0.00039	0.0586573	0.00039	0.0575668		0.00039	0.0370338	0.00039	0.0402593	0.00039	0.0466008		0.00039	0.0464382	0.00039	0.0601469	0.00039	0.0500147
0.000391	0.0500144	0.000391	0.0592675	0.000391	0.0580321		0.000391	0.0391946	0.000391	0.037732	0.000391	0.0478428		0.000391	0.0455303	0.000391	0.0599986	0.000391	0.0492461
0.000392	0.0515885	0.000392	0.0590772	0.000392	0.0596455		0.000392	0.0408339	0.000392	0.0375128	0.000392	0.0466928		0.000392	0.0447731	0.000392	0.0592453	0.000392	0.0490281
0.000393	0.0520421	0.000393	0.058666	0.000393	0.0606275		0.000393	0.0408397	0.000393	0.0371561	0.000393	0.0446842		0.000393	0.0458382	0.000393	0.0596152	0.000393	0.0497682
0.000394	0.051877	0.000394	0.0596888	0.000394	0.0609641		0.000394	0.0394917	0.000394	0.0378608	0.000394	0.0445176		0.000394	0.0474402	0.000394	0.0595583	0.000394	0.0503433
0.000395	0.051474	0.000395	0.0603431	0.000395	0.060112		0.000395	0.0365218	0.000395	0.0391267	0.000395	0.0468705		0.000395	0.047596	0.000395	0.0600886	0.000395	0.0509434
0.000396	0.0510049	0.000396	0.0610212	0.000396	0.0589993		0.000396	0.0342202	0.000396	0.0392627	0.000396	0.0485351		0.000396	0.0463983	0.000396	0.0610265	0.000396	0.0511755
0.000397	0.0510095	0.000397	0.0615282	0.000397	0.0596179		0.000397	0.0339117	0.000397	0.0405166	0.000397	0.0506064		0.000397	0.0467664	0.000397	0.0611288	0.000397	0.0508569
0.000398	0.0517536	0.000398	0.061651	0.000398	0.059932		0.000398	0.0348215	0.000398	0.0419217	0.000398	0.050402		0.000398	0.0483641	0.000398	0.0608241	0.000398	0.0509648
0.000399	0.0517908	0.000399	0.0616272	0.000399	0.0593316		0.000399	0.0352464	0.000399	0.0425182	0.000399	0.0499333		0.000399	0.0487595	0.000399	0.0608791	0.000399	0.0515842
0.0004	0.0517454	0.0004	0.0612429	0.0004	0.0584877		0.0004	0.0354654	0.0004	0.0437648	0.0004	0.0511937		0.0004	0.0502412	0.0004	0.0616571	0.0004	0.0520184
0.000401	0.0510147	0.000401	0.0601983	0.000401	0.0586949		0.000401	0.0387105	0.000401	0.0439225	0.000401	0.0521284		0.000401	0.0518624	0.000401	0.0623803	0.000401	0.0520804
0.000402	0.0524228	0.000402	0.0603151	0.000402	0.0593851		0.000402	0.0406059	0.000402	0.0421519	0.000402	0.0522277		0.000402	0.0518968	0.000402	0.0626521	0.000402	0.0523909
0.000403	0.0533203	0.000403	0.0616798	0.000403	0.0584354		0.000403	0.039765	0.000403	0.0427371	0.000403	0.0515269		0.000403	0.0491315	0.000403	0.0627632	0.000403	0.0521923
0.000404	0.0527078	0.000404	0.0626167	0.000404	0.0590326		0.000404	0.0386456	0.000404	0.0436934	0.000404	0.0515871		0.000404	0.0484402	0.000404	0.0623638	0.000404	0.0521139
0.000405	0.0526604	0.000405	0.0617012	0.000405	0.0608463		0.000405	0.038011	0.000405	0.0440679	0.000405	0.0516561		0.000405	0.0497306	0.000405	0.0623039	0.000405	0.0524289
0.000406	0.0529592	0.000406	0.0613918	0.000406	0.0609569		0.000406	0.0370628	0.000406	0.0453408	0.000406	0.0512878		0.000406	0.0501969	0.000406	0.0630343	0.000406	0.0528506
0.000407	0.0523888	0.000407	0.0622445	0.000407	0.0612868		0.000407	0.0373296	0.000407	0.0471358	0.000407	0.0516945		0.000407	0.0494311	0.000407	0.063745	0.000407	0.0527474
0.000408	0.0520293	0.000408	0.0631907	0.000408	0.0620529		0.000408	0.0395143	0.000408	0.0456386	0.000408	0.0519628		0.000408	0.049082	0.000408	0.0643057	0.000408	0.0527126
0.000409	0.0534845	0.000409	0.0638543	0.000409	0.0611671		0.000409	0.0414521	0.000409	0.0431453	0.000409	0.0527864		0.000409	0.0494296	0.000409	0.0643248	0.000409	0.0541719
0.00041	0.0540991	0.00041	0.0635645	0.00041	0.0611183		0.00041	0.0411056	0.00041	0.0432353	0.00041	0.0535204		0.00041	0.0499725	0.00041	0.0639198	0.00041	0.0551322
0.000411	0.0540949	0.000411	0.063194	0.000411	0.0608213		0.000411	0.0400233	0.000411	0.0462973	0.000411	0.0547085		0.000411	0.0495673	0.000411	0.0636909	0.000411	0.0545956
0.000412	0.0534636	0.000412	0.0626969	0.000412	0.0612959		0.000412	0.0395572	0.000412	0.0478396	0.000412	0.0546573		0.000412	0.0486757	0.000412	0.0630063	0.000412	0.0534696
0.000413	0.054098	0.000413	0.0620675	0.000413	0.0613162		0.000413	0.0384671	0.000413	0.0476366	0.000413	0.0513954		0.000413	0.048301	0.000413	0.0639571	0.000413	0.053597
0.000414	0.0541881	0.000414	0.0611947	0.000414	0.0602599		0.000414	0.0393158	0.000414	0.0463134	0.000414	0.0506063		0.000414	0.0473534	0.000414	0.0648252	0.000414	0.0538316
0.000415	0.0537383	0.000415	0.0603914	0.000415	0.0599191		0.000415	0.0414275	0.000415	0.0463538	0.000415	0.050606		0.000415	0.050395	0.000415	0.0639459	0.000415	0.0541657
0.000416	0.0545585	0.000416	0.0599841	0.000416	0.0611972		0.000416	0.0415974	0.000416	0.0464265	0.000416	0.0519089		0.000416	0.0525768	0.000416	0.0640817	0.000416	0.0551073
0.000417	0.0549025	0.000417	0.0607775	0.000417	0.0630359		0.000417	0.0416437	0.000417	0.0473382	0.000417	0.0541535		0.000417	0.0509183	0.000417	0.0646856	0.000417	0.0551656
0.000418	0.0547704	0.000418	0.0625101	0.000418	0.0625983		0.000418	0.0413588	0.000418	0.0477732	0.000418	0.0537797		0.000418	0.0498781	0.000418	0.0641377	0.000418	0.0549106
0.000419	0.0543655	0.000419	0.0633573	0.000419	0.0609785		0.000419	0.0405224	0.000419	0.0483978	0.000419	0.054106		0.000419	0.0502535	0.000419	0.0626401	0.000419	0.0549612
0.00042	0.0547343	0.00042	0.0628751	0.00042	0.0603405		0.00042	0.0405308	0.00042	0.0494992	0.00042	0.054363		0.00042	0.0528482	0.00042	0.0622445	0.00042	0.0552193
0.000421	0.0543278	0.000421	0.0635797	0.000421	0.0595582		0.000421	0.0395623	0.000421	0.0489861	0.000421	0.0512846		0.000421	0.0522291	0.000421	0.0622726	0.000421	0.0559247
0.000422	0.0548433	0.000422	0.0636948	0.000422	0.0589889		0.000422	0.0399856	0.000422	0.0504889	0.000422	0.0506625		0.000422	0.0504024	0.000422	0.0617788	0.000422	0.0563697
0.000423	0.0557651	0.000423	0.0639779	0.000423	0.0604769		0.000423	0.0422939	0.000423	0.0492413	0.000423	0.0523275		0.000423	0.0521019	0.000423	0.0624123	0.000423	0.0564725
0.000424	0.054909	0.000424	0.0643155	0.000424	0.0615898		0.000424	0.043636	0.000424	0.0473603	0.000424	0.0546966		0.000424	0.0528846	0.000424	0.0632511	0.000424	0.0564355
0.000425	0.0536404	0.000425	0.0638523	0.000425	0.0617436		0.000425	0.044447	0.000425	0.0497509	0.000425	0.0574979		0.000425	0.0513983	0.000425	0.0631192	0.000425	0.0569173
0.000426	0.0541802	0.000426	0.0615762	0.000426	0.060387		0.000426	0.0437827	0.000426	0.0509754	0.000426	0.0583909		0.000426	0.0507193	0.000426	0.0637984	0.000426	0.0570993
0.000427	0.0546935	0.000427	0.061314	0.000427	0.0592855		0.000427	0.0427758	0.000427	0.0477521	0.000427	0.0565936		0.000427	0.0493828	0.000427	0.0650553	0.000427	0.0570917
0.000428	0.0548954	0.000428	0.0635362	0.000428	0.0606909		0.000428	0.0424247	0.000428	0.0459171	0.000428	0.0550576		0.000428	0.0500991	0.000428	0.065762	0.000428	0.0565869
0.000429	0.0547168	0.000429	0.0638638	0.000429	0.0616563		0.000429	0.0419758	0.000429	0.0452701	0.000429	0.0539842		0.000429	0.0516595	0.000429	0.0658361	0.000429	0.0562377
0.00043	0.0546023	0.00043	0.0637704	0.00043	0.0616548		0.00043	0.0431628	0.00043	0.0445943	0.00043	0.0539558		0.00043	0.0516383	0.00043	0.0652532	0.00043	0.0570214
0.000431	0.0546814	0.000431	0.0642629	0.000431	0.0614117		0.000431	0.0447773	0.000431	0.04623	0.000431	0.0539297		0.000431	0.0507585	0.000431	0.0652053	0.000431	0.0585862
0.000432	0.0556469	0.000432	0.0638863	0.000432	0.0606043		0.000432	0.0456104	0.000432	0.0472732	0.000432	0.0570474		0.000432	0.0522069	0.000432	0.0644191	0.000432	0.0588898
0.000433	0.0567212	0.000433	0.0634279	0.000433	0.0593961		0.000433	0.0457938	0.000433	0.0477385	0.000433	0.0577259		0.000433	0.052994	0.000433	0.0638813	0.000433	0.0580592
0.000434	0.0568013	0.000434	0.0646178	0.000434	0.0586814		0.000434	0.0459054	0.000434	0.0467171	0.000434	0.0551421		0.000434	0.0525108	0.000434	0.0627188	0.000434	0.0579619
0.000435	0.0564436	0.000435	0.0639133	0.000435	0.0594399		0.000435	0.0482957	0.000435	0.0467255	0.000435	0.0546942		0.000435	0.0534495	0.000435	0.0614738	0.000435	0.0574619
0.000436	0.0561052	0.000436	0.0631639	0.000436	0.0595929		0.000436	0.0483871	0.000436	0.0467938	0.000436	0.0550596		0.000436	0.0531182	0.000436	0.061699	0.000436	0.0574882
0.000437	0.055333	0.000437	0.0628202	0.000437	0.0592261		0.000437	0.0467652	0.000437	0.0460539	0.000437	0.0557949		0.000437	0.0514357	0.000437	0.0622146	0.000437	0.0584165
0.000438	0.0551566	0.000438	0.063098	0.000438	0.0596472		0.000438	0.0466283	0.000438	0.0453274	0.000438	0.0552913		0.000438	0.0507653	0.000438	0.0629044	0.000438	0.0590298
0.000439	0.0566794	0.000439	0.0629513	0.000439	0.0601281		0.000439	0.0477696	0.000439	0.0461256	0.000439	0.054553		0.000439	0.0497251	0.000439	0.0630902	0.000439	0.0591526
0.00044	0.0564919	0.00044	0.0613988	0.00044	0.0607917		0.00044	0.0452216	0.00044	0.0466466	0.00044	0.0551682		0.00044	0.0498102	0.00044	0.0632112	0.00044	0.0593624
0.000441	0.0553142	0.000441	0.0604561	0.000441	0.0619662		0.000441	0.0445557	0.000441	0.0450769	0.000441	0.0557509		0.000441	0.0490049	0.000441	0.0636974	0.000441	0.0601118
0.000442	0.0559056	0.000442	0.0620762	0.000442	0.0616362		0.000442	0.0461417	0.000442	0.0446072	0.000442	0.0548688		0.000442	0.0497571	0.000442	0.0633403	0.000442	0.0603805
0.000443	0.0557495	0.000443	0.0632673	0.000443	0.0616023		0.000443	0.0460968	0.000443	0.044598	0.000443	0.0522438		0.000443	0.0514369	0.000443	0.0633226	0.000443	0.0601013
0.000444	0.055462	0.000444	0.0630133	0.000444	0.06136		0.000444	0.0476069	0.000444	0.0450328	0.000444	0.0502237		0.000444	0.0525883	0.000444	0.0627113	0.000444	0.059706
0.000445	0.0558857	0.000445	0.0631932	0.000445	0.0603959		0.000445	0.0504642	0.000445	0.0446456	0.000445	0.0492324		0.000445	0.0539552	0.000445	0.0620173	0.000445	0.0599852
0.000446	0.0567166	0.000446	0.0637397	0.000446	0.0599661		0.000446	0.0500458	0.000446	0.0450107	0.000446	0.0508352		0.000446	0.0545725	0.000446	0.0614342	0.000446	0.059829
0.000447	0.056185	0.000447	0.0634881	0.000447	0.0602228		0.000447	0.0502663	0.000447	0.0431567	0.000447	0.0511621		0.000447	0.0547661	0.000447	0.0614591	0.000447	0.0593096
0.000448	0.0555562	0.000448	0.0618228	0.000448	0.0611818		0.000448	0.051605	0.000448	0.0427286	0.000448	0.0497549		0.000448	0.054987	0.000448	0.0621868	0.000448	0.059462
0.000449	0.0555568	0.000449	0.0615189	0.000449	0.0597703		0.000449	0.0504033	0.000449	0.0427676	0.000449	0.0480315		0.000449	0.0547906	0.000449	0.0621677	0.000449	0.0602119
0.00045	0.0557518	0.00045	0.0625795	0.00045	0.058756		0.00045	0.0484585	0.00045	0.0430468	0.00045	0.048712		0.00045	0.053962	0.00045	0.0620484	0.00045	0.0609748
0.000451	0.055663	0.000451	0.0628257	0.000451	0.059945		0.000451	0.0492651	0.000451	0.0432294	0.000451	0.0507591		0.000451	0.05373	0.000451	0.0616528	0.000451	0.0615142
0.000452	0.0557119	0.000452	0.0630134	0.000452	0.0599454		0.000452	0.0491496	0.000452	0.042897	0.000452	0.0520179		0.000452	0.054112	0.000452	0.062634	0.000452	0.0612997
0.000453	0.0553822	0.000453	0.062869	0.000453	0.0603313		0.000453	0.048128	0.000453	0.0437283	0.000453	0.0537863		0.000453	0.0554841	0.000453	0.0621576	0.000453	0.0611225
0.000454	0.0551257	0.000454	0.0615469	0.000454	0.0607242		0.000454	0.0477152	0.000454	0.0429313	0.000454	0.0549687		0.000454	0.0562908	0.000454	0.0612706	0.000454	0.061416
0.000455	0.0566233	0.000455	0.0608881	0.000455	0.0612578		0.000455	0.0487058	0.000455	0.0437131	0.000455	0.0535699		0.000455	0.056219	0.000455	0.0617628	0.000455	0.0609352
0.000456	0.0575698	0.000456	0.0608373	0.000456	0.0615658		0.000456	0.0518845	0.000456	0.0450955	0.000456	0.0536114		0.000456	0.0566715	0.000456	0.0621066	0.000456	0.0608351
0.000457	0.0576996	0.000457	0.0610827	0.000457	0.0607356		0.000457	0.0542403	0.000457	0.0436725	0.000457	0.0537324		0.000457	0.0588447	0.000457	0.0622206	0.000457	0.061226
0.000458	0.0573004	0.000458	0.0626573	0.000458	0.0605204		0.000458	0.0550516	0.000458	0.0438995	0.000458	0.0556755		0.000458	0.0581203	0.000458	0.0623059	0.000458	0.0618758
0.000459	0.0568194	0.000459	0.0631205	0.000459	0.0610171		0.000459	0.0541744	0.000459	0.0453694	0.000459	0.0590889		0.000459	0.0577163	0.000459	0.0629587	0.000459	0.061896
0.00046	0.0565548	0.00046	0.0624301	0.00046	0.0620562		0.00046	0.0551319	0.00046	0.046121	0.00046	0.0585741		0.00046	0.057475	0.00046	0.0634885	0.00046	0.0617331
0.000461	0.0557163	0.000461	0.0632221	0.000461	0.0637607		0.000461	0.0561771	0.000461	0.0457815	0.000461	0.057167		0.000461	0.0577288	0.000461	0.0620881	0.000461	0.0613135
0.000462	0.0565003	0.000462	0.0627561	0.000462	0.0639295		0.000462	0.057906	0.000462	0.0451221	0.000462	0.0594287		0.000462	0.0599561	0.000462	0.0620889	0.000462	0.0624385
0.000463	0.05759	0.000463	0.0616724	0.000463	0.0635564		0.000463	0.0582712	0.000463	0.0451213	0.000463	0.0600036		0.000463	0.0620409	0.000463	0.063329	0.000463	0.0632828
0.000464	0.0569855	0.000464	0.0618207	0.000464	0.0637298		0.000464	0.0568746	0.000464	0.0464821	0.000464	0.0580677		0.000464	0.061797	0.000464	0.0641265	0.000464	0.0626833
0.000465	0.0567721	0.000465	0.0619009	0.000465	0.063839		0.000465	0.0574628	0.000465	0.0476694	0.000465	0.0582467		0.000465	0.0601918	0.000465	0.0637609	0.000465	0.06273
0.000466	0.0561811	0.000466	0.0609089	0.000466	0.0632635		0.000466	0.0571166	0.000466	0.0474026	0.000466	0.0596744		0.000466	0.0609479	0.000466	0.0636354	0.000466	0.0624479
0.000467	0.0542081	0.000467	0.05995	0.000467	0.0632789		0.000467	0.0569085	0.000467	0.0458978	0.000467	0.0594899		0.000467	0.0614325	0.000467	0.0639951	0.000467	0.0631642
0.000468	0.0545742	0.000468	0.0613832	0.000468	0.0633778		0.000468	0.0580763	0.000468	0.0454368	0.000468	0.0599241		0.000468	0.0606066	0.000468	0.0636538	0.000468	0.0637951
0.000469	0.0559501	0.000469	0.0637588	0.000469	0.0635128		0.000469	0.0592827	0.000469	0.0451026	0.000469	0.0604213		0.000469	0.063618	0.000469	0.0624584	0.000469	0.0645994
0.00047	0.0564551	0.00047	0.0637443	0.00047	0.0630989		0.00047	0.060402	0.00047	0.0470542	0.00047	0.0629295		0.00047	0.0658586	0.00047	0.0618958	0.00047	0.0647412
0.000471	0.0561036	0.000471	0.0611923	0.000471	0.0637456		0.000471	0.0596821	0.000471	0.0519247	0.000471	0.0650422		0.000471	0.0667782	0.000471	0.0613523	0.000471	0.0645697
0.000472	0.0552474	0.000472	0.060984	0.000472	0.064496		0.000472	0.0591107	0.000472	0.0522693	0.000472	0.0649916		0.000472	0.0697252	0.000472	0.0604863	0.000472	0.0643431
0.000473	0.0562136	0.000473	0.0612287	0.000473	0.0645421		0.000473	0.0605029	0.000473	0.0513365	0.000473	0.0639653		0.000473	0.0717321	0.000473	0.0599813	0.000473	0.0639692
0.000474	0.0583531	0.000474	0.0612452	0.000474	0.0640798		0.000474	0.0614242	0.000474	0.0530898	0.000474	0.064935		0.000474	0.0691804	0.000474	0.0613673	0.000474	0.064023
0.000475	0.0596187	0.000475	0.0616593	0.000475	0.0630308		0.000475	0.0591679	0.000475	0.0538441	0.000475	0.066734		0.000475	0.0661724	0.000475	0.0619704	0.000475	0.0641631
0.000476	0.0597938	0.000476	0.0617765	0.000476	0.062593		0.000476	0.0607098	0.000476	0.0555103	0.000476	0.0668993		0.000476	0.0640344	0.000476	0.0618761	0.000476	0.0651069
0.000477	0.0596407	0.000477	0.0626274	0.000477	0.0627042		0.000477	0.0637177	0.000477	0.0572023	0.000477	0.0666803		0.000477	0.0650297	0.000477	0.0633358	0.000477	0.0654251
0.000478	0.0584545	0.000478	0.0632777	0.000478	0.0628046		0.000478	0.0644487	0.000478	0.055994	0.000478	0.0679697		0.000478	0.0661146	0.000478	0.0650495	0.000478	0.0652915
0.000479	0.0577574	0.000479	0.0628645	0.000479	0.0637803		0.000479	0.0652403	0.000479	0.0551242	0.000479	0.068097		0.000479	0.0670257	0.000479	0.0652437	0.000479	0.0652521
0.00048	0.0579881	0.00048	0.06254	0.00048	0.0655941		0.00048	0.0662368	0.00048	0.0548903	0.00048	0.0675149		0.00048	0.0697002	0.00048	0.0650929	0.00048	0.0654356
0.000481	0.0583807	0.000481	0.0632553	0.000481	0.0665251		0.000481	0.0662455	0.000481	0.0546377	0.000481	0.068872		0.000481	0.0721783	0.000481	0.0650068	0.000481	0.0664039
0.000482	0.0586537	0.000482	0.0636974	0.000482	0.067394		0.000482	0.0654816	0.000482	0.0556469	0.000482	0.0693627		0.000482	0.0737417	0.000482	0.0642093	0.000482	0.0670364
0.000483	0.0592423	0.000483	0.0632489	0.000483	0.0679981		0.000483	0.0636735	0.000483	0.0556721	0.000483	0.0698405		0.000483	0.0758115	0.000483	0.0636256	0.000483	0.0666775
0.000484	0.0590493	0.000484	0.0632243	0.000484	0.0678109		0.000484	0.0615247	0.000484	0.0570524	0.000484	0.0707818		0.000484	0.0775094	0.000484	0.0631051	0.000484	0.0666931
0.000485	0.0582246	0.000485	0.0635553	0.000485	0.0673409		0.000485	0.0623922	0.000485	0.0597863	0.000485	0.069973		0.000485	0.0764856	0.000485	0.0627924	0.000485	0.067103
0.000486	0.0587406	0.000486	0.0641882	0.000486	0.0680966		0.000486	0.0631757	0.000486	0.0592582	0.000486	0.0698174		0.000486	0.0756542	0.000486	0.0629327	0.000486	0.0679013
0.000487	0.0592022	0.000487	0.06471	0.000487	0.0685788		0.000487	0.0634854	0.000487	0.0584667	0.000487	0.0700971		0.000487	0.0750221	0.000487	0.0632015	0.000487	0.06831
0.000488	0.0599111	0.000488	0.0649276	0.000488	0.0687916		0.000488	0.0637503	0.000488	0.0588525	0.000488	0.069005		0.000488	0.0754219	0.000488	0.0634886	0.000488	0.068081
0.000489	0.0617042	0.000489	0.0647478	0.000489	0.0689087		0.000489	0.0635417	0.000489	0.0598879	0.000489	0.0700085		0.000489	0.0754195	0.000489	0.063601	0.000489	0.0676708
0.00049	0.0636112	0.00049	0.0640308	0.00049	0.0685427		0.00049	0.0636408	0.00049	0.0616457	0.00049	0.0708534		0.00049	0.0739291	0.00049	0.0643154	0.00049	0.0674858
0.000491	0.0630634	0.000491	0.065013	0.000491	0.06896		0.000491	0.0644916	0.000491	0.0637244	0.000491	0.0710565		0.000491	0.0741122	0.000491	0.0660752	0.000491	0.0682483
0.000492	0.06251	0.000492	0.0662326	0.000492	0.0699545		0.000492	0.0657372	0.000492	0.065609	0.000492	0.0728279		0.000492	0.0755899	0.000492	0.0672435	0.000492	0.0683737
0.000493	0.0613286	0.000493	0.0674237	0.000493	0.070755		0.000493	0.0664298	0.000493	0.0644984	0.000493	0.073048		0.000493	0.0764638	0.000493	0.0673535	0.000493	0.068442
0.000494	0.0607227	0.000494	0.0685627	0.000494	0.0709952		0.000494	0.0651783	0.000494	0.063518	0.000494	0.0699252		0.000494	0.0776818	0.000494	0.0679403	0.000494	0.0682203
0.000495	0.0607718	0.000495	0.0687063	0.000495	0.0716264		0.000495	0.0633484	0.000495	0.0630572	0.000495	0.0694974		0.000495	0.0783679	0.000495	0.0688612	0.000495	0.0681271
0.000496	0.0618011	0.000496	0.0689216	0.000496	0.0721932		0.000496	0.0629066	0.000496	0.0608751	0.000496	0.0718366		0.000496	0.0775882	0.000496	0.0687299	0.000496	0.0693451
0.000497	0.0633929	0.000497	0.0694772	0.000497	0.0719004		0.000497	0.0658111	0.000497	0.0590203	0.000497	0.0719473		0.000497	0.0770531	0.000497	0.0688728	0.000497	0.069864
0.000498	0.0649597	0.000498	0.0703449	0.000498	0.071951		0.000498	0.0701699	0.000498	0.0591694	0.000498	0.0747305		0.000498	0.0786021	0.000498	0.0692305	0.000498	0.0695167
0.000499	0.0650225	0.000499	0.0690118	0.000499	0.0718915		0.000499	0.0727867	0.000499	0.0581112	0.000499	0.0762205		0.000499	0.077937	0.000499	0.0702252	0.000499	0.069536
0.0005	0.0644396	0.0005	0.0687988	0.0005	0.0723723		0.0005	0.0716468	0.0005	0.0594297	0.0005	0.0741615		0.0005	0.0768864	0.0005	0.0717353	0.0005	0.0691268
0.000501	0.0635755	0.000501	0.0704715	0.000501	0.0741692		0.000501	0.0685039	0.000501	0.0621935	0.000501	0.0727522		0.000501	0.0767343	0.000501	0.0728106	0.000501	0.069664
0.000502	0.0640494	0.000502	0.0724926	0.000502	0.0753339		0.000502	0.0680635	0.000502	0.0633801	0.000502	0.0711242		0.000502	0.0762683	0.000502	0.0730847	0.000502	0.0701984
0.000503	0.0650577	0.000503	0.072053	0.000503	0.0767692		0.000503	0.0686248	0.000503	0.065424	0.000503	0.0720065		0.000503	0.0761201	0.000503	0.0739823	0.000503	0.0696554
0.000504	0.0654034	0.000504	0.0709022	0.000504	0.0774536		0.000504	0.0679689	0.000504	0.0682314	0.000504	0.072223		0.000504	0.0767371	0.000504	0.0749147	0.000504	0.0700837
0.000505	0.0644928	0.000505	0.0707341	0.000505	0.0766685		0.000505	0.0692508	0.000505	0.0693205	0.000505	0.0723238		0.000505	0.0767056	0.000505	0.0751713	0.000505	0.0702095
0.000506	0.0645016	0.000506	0.0710041	0.000506	0.0761598		0.000506	0.0689147	0.000506	0.068063	0.000506	0.0724952		0.000506	0.0748463	0.000506	0.0744278	0.000506	0.070889
0.000507	0.0657283	0.000507	0.0722646	0.000507	0.07651		0.000507	0.0681193	0.000507	0.0683006	0.000507	0.0743175		0.000507	0.074524	0.000507	0.0740853	0.000507	0.0717392
0.000508	0.066326	0.000508	0.0727598	0.000508	0.0770929		0.000508	0.0692935	0.000508	0.0668486	0.000508	0.0760467		0.000508	0.075962	0.000508	0.0745959	0.000508	0.0724194
0.000509	0.0670131	0.000509	0.0732662	0.000509	0.0774643		0.000509	0.0700047	0.000509	0.0652497	0.000509	0.0751376		0.000509	0.0757919	0.000509	0.0750069	0.000509	0.0724478
0.00051	0.0667845	0.00051	0.0748221	0.00051	0.0794212		0.00051	0.0719665	0.00051	0.0647892	0.00051	0.0746098		0.00051	0.0754437	0.00051	0.0766443	0.00051	0.0715652
0.000511	0.0672774	0.000511	0.0752327	0.000511	0.0815255		0.000511	0.0748949	0.000511	0.0666199	0.000511	0.0757979		0.000511	0.0760842	0.000511	0.0778045	0.000511	0.0712125
0.000512	0.0695795	0.000512	0.0756731	0.000512	0.0818744		0.000512	0.0749831	0.000512	0.0698009	0.000512	0.0766988		0.000512	0.0767457	0.000512	0.0782977	0.000512	0.0709845
0.000513	0.0710687	0.000513	0.0762714	0.000513	0.0816247		0.000513	0.0717683	0.000513	0.0691464	0.000513	0.0772754		0.000513	0.0749751	0.000513	0.0788058	0.000513	0.0715584
0.000514	0.0713622	0.000514	0.0766803	0.000514	0.0809435		0.000514	0.0702797	0.000514	0.0664208	0.000514	0.0779405		0.000514	0.0757898	0.000514	0.0799062	0.000514	0.0720855
0.000515	0.0717852	0.000515	0.0779039	0.000515	0.0806961		0.000515	0.0724883	0.000515	0.0646764	0.000515	0.0778138		0.000515	0.0783818	0.000515	0.0809185	0.000515	0.0720546
0.000516	0.0727727	0.000516	0.0789093	0.000516	0.0825438		0.000516	0.0728086	0.000516	0.0647759	0.000516	0.0767874		0.000516	0.0813917	0.000516	0.0826237	0.000516	0.0721768
0.000517	0.0731975	0.000517	0.0814814	0.000517	0.0836121		0.000517	0.0719154	0.000517	0.0648468	0.000517	0.0755575		0.000517	0.0831112	0.000517	0.0828497	0.000517	0.0719386
0.000518	0.0737544	0.000518	0.0826763	0.000518	0.0831174		0.000518	0.0735752	0.000518	0.0640696	0.000518	0.0747798		0.000518	0.0835853	0.000518	0.0826581	0.000518	0.0719911
0.000519	0.0745509	0.000519	0.0817417	0.000519	0.0837849		0.000519	0.0743217	0.000519	0.0643436	0.000519	0.0754814		0.000519	0.0830496	0.000519	0.0838581	0.000519	0.0720603
0.00052	0.0744358	0.00052	0.0821966	0.00052	0.0842537		0.00052	0.074553	0.00052	0.0662903	0.00052	0.0774425		0.00052	0.0823112	0.00052	0.0848561	0.00052	0.0718467
0.000521	0.0736395	0.000521	0.0820822	0.000521	0.0837787		0.000521	0.0738559	0.000521	0.0682883	0.000521	0.0793477		0.000521	0.0809756	0.000521	0.0844507	0.000521	0.0721477
0.000522	0.0734888	0.000522	0.0830513	0.000522	0.0852264		0.000522	0.0737125	0.000522	0.0680085	0.000522	0.0799963		0.000522	0.0817307	0.000522	0.0849141	0.000522	0.0724524
0.000523	0.0743265	0.000523	0.0857116	0.000523	0.0861382		0.000523	0.0754233	0.000523	0.0687426	0.000523	0.077965		0.000523	0.0837815	0.000523	0.0862046	0.000523	0.0727368
0.000524	0.0761867	0.000524	0.0875239	0.000524	0.0853038		0.000524	0.0756212	0.000524	0.0705919	0.000524	0.0765386		0.000524	0.0827111	0.000524	0.0863797	0.000524	0.0732698
0.000525	0.0769114	0.000525	0.0883512	0.000525	0.08609		0.000525	0.0741396	0.000525	0.0708235	0.000525	0.0779268		0.000525	0.0830409	0.000525	0.0861653	0.000525	0.0737736
0.000526	0.0773324	0.000526	0.0892146	0.000526	0.088398		0.000526	0.0760972	0.000526	0.0710021	0.000526	0.0800492		0.000526	0.0841637	0.000526	0.088296	0.000526	0.073942
0.000527	0.0773539	0.000527	0.0882809	0.000527	0.0879879		0.000527	0.0785172	0.000527	0.072692	0.000527	0.0799974		0.000527	0.0834479	0.000527	0.0905126	0.000527	0.0734296
0.000528	0.0780973	0.000528	0.0875488	0.000528	0.0873907		0.000528	0.076582	0.000528	0.0730422	0.000528	0.0793171		0.000528	0.0831895	0.000528	0.0909679	0.000528	0.0739826
0.000529	0.0792042	0.000529	0.0891755	0.000529	0.0877651		0.000529	0.0757018	0.000529	0.0718481	0.000529	0.0777933		0.000529	0.0836928	0.000529	0.091706	0.000529	0.0742211
0.00053	0.0793743	0.00053	0.0900704	0.00053	0.0883003		0.00053	0.077429	0.00053	0.071711	0.00053	0.0767596		0.00053	0.0822067	0.00053	0.0914164	0.00053	0.074536
0.000531	0.080242	0.000531	0.0897458	0.000531	0.0893582		0.000531	0.0771062	0.000531	0.0707171	0.000531	0.0753123		0.000531	0.0807457	0.000531	0.0886759	0.000531	0.0756399
0.000532	0.081011	0.000532	0.0903268	0.000532	0.0909604		0.000532	0.0768976	0.000532	0.0700247	0.000532	0.0756364		0.000532	0.0829613	0.000532	0.0878194	0.000532	0.0755409
0.000533	0.0810695	0.000533	0.0897495	0.000533	0.0929094		0.000533	0.0784414	0.000533	0.0708368	0.000533	0.0766682		0.000533	0.0823217	0.000533	0.0895514	0.000533	0.0750272
0.000534	0.0821449	0.000534	0.0897741	0.000534	0.0923875		0.000534	0.0797216	0.000534	0.0696647	0.000534	0.0770076		0.000534	0.0797743	0.000534	0.0900301	0.000534	0.0747901
0.000535	0.0818798	0.000535	0.0903722	0.000535	0.0914302		0.000535	0.0785555	0.000535	0.0700257	0.000535	0.0781194		0.000535	0.0785976	0.000535	0.0903572	0.000535	0.0746989
0.000536	0.0818584	0.000536	0.0910566	0.000536	0.0921187		0.000536	0.0780629	0.000536	0.0746586	0.000536	0.0782864		0.000536	0.0788044	0.000536	0.09185	0.000536	0.07452
0.000537	0.0835962	0.000537	0.0917175	0.000537	0.0934484		0.000537	0.0791621	0.000537	0.077136	0.000537	0.0787626		0.000537	0.0799854	0.000537	0.0918704	0.000537	0.0747158
0.000538	0.0836256	0.000538	0.0929566	0.000538	0.0939378		0.000538	0.0789247	0.000538	0.07529	0.000538	0.0802647		0.000538	0.0830051	0.000538	0.0928236	0.000538	0.0753505
0.000539	0.083782	0.000539	0.0944061	0.000539	0.0948613		0.000539	0.0785225	0.000539	0.0717878	0.000539	0.079952		0.000539	0.083845	0.000539	0.0942006	0.000539	0.0753746
0.00054	0.0855465	0.00054	0.0953735	0.00054	0.0942634		0.00054	0.0791877	0.00054	0.0694087	0.00054	0.0786858		0.00054	0.0821552	0.00054	0.0946029	0.00054	0.0757383
0.000541	0.0858793	0.000541	0.0965343	0.000541	0.0934265		0.000541	0.0785117	0.000541	0.0706386	0.000541	0.0787546		0.000541	0.0812481	0.000541	0.0951249	0.000541	0.0760444
0.000542	0.0849764	0.000542	0.0960443	0.000542	0.093219		0.000542	0.0792624	0.000542	0.0720307	0.000542	0.0785097		0.000542	0.0789772	0.000542	0.0956429	0.000542	0.0755281
0.000543	0.0850002	0.000543	0.0964123	0.000543	0.0951489		0.000543	0.0820097	0.000543	0.0723659	0.000543	0.0790685		0.000543	0.0768012	0.000543	0.0957516	0.000543	0.0754843
0.000544	0.0850957	0.000544	0.097271	0.000544	0.0952473		0.000544	0.0824348	0.000544	0.0712177	0.000544	0.0789546		0.000544	0.0772353	0.000544	0.0958188	0.000544	0.0762818
0.000545	0.0851345	0.000545	0.0974958	0.000545	0.0949547		0.000545	0.0827902	0.000545	0.0706202	0.000545	0.0786331		0.000545	0.0789121	0.000545	0.0969788	0.000545	0.076135
0.000546	0.0873118	0.000546	0.0981408	0.000546	0.095738		0.000546	0.0823907	0.000546	0.0726568	0.000546	0.077196		0.000546	0.0805981	0.000546	0.0976459	0.000546	0.0752743
0.000547	0.0889462	0.000547	0.0990179	0.000547	0.0958241		0.000547	0.0813068	0.000547	0.0741789	0.000547	0.0762265		0.000547	0.0832295	0.000547	0.0978437	0.000547	0.0763289
0.000548	0.0880964	0.000548	0.0980113	0.000548	0.0964136		0.000548	0.0809783	0.000548	0.073423	0.000548	0.0780849		0.000548	0.0817388	0.000548	0.0978077	0.000548	0.0778512
0.000549	0.0882978	0.000549	0.0971214	0.000549	0.0973239		0.000549	0.0820537	0.000549	0.0716278	0.000549	0.0789312		0.000549	0.0782505	0.000549	0.096653	0.000549	0.0777995
0.00055	0.0880127	0.00055	0.0973732	0.00055	0.0969448		0.00055	0.0815364	0.00055	0.0697053	0.00055	0.0787362		0.00055	0.0785163	0.00055	0.0959898	0.00055	0.0773599
0.000551	0.0873418	0.000551	0.0974501	0.000551	0.0968331		0.000551	0.0812657	0.000551	0.0712489	0.000551	0.080889		0.000551	0.0807793	0.000551	0.0962719	0.000551	0.0769166
0.000552	0.0880166	0.000552	0.0970736	0.000552	0.0961688		0.000552	0.0806485	0.000552	0.072455	0.000552	0.0829584		0.000552	0.0814558	0.000552	0.0967031	0.000552	0.0758119
0.000553	0.0875202	0.000553	0.0966747	0.000553	0.0963558		0.000553	0.0801059	0.000553	0.0720759	0.000553	0.0832651		0.000553	0.080593	0.000553	0.0968557	0.000553	0.0758507
0.000554	0.0874945	0.000554	0.0980649	0.000554	0.0959412		0.000554	0.0789173	0.000554	0.0713063	0.000554	0.0832205		0.000554	0.0788265	0.000554	0.0968701	0.000554	0.076936
0.000555	0.0869809	0.000555	0.099101	0.000555	0.096347		0.000555	0.0780722	0.000555	0.0684752	0.000555	0.0841552		0.000555	0.0778554	0.000555	0.0975132	0.000555	0.0772032
0.000556	0.0864948	0.000556	0.0992339	0.000556	0.0960473		0.000556	0.0800556	0.000556	0.0674723	0.000556	0.0846075		0.000556	0.0754902	0.000556	0.097126	0.000556	0.0770997
0.000557	0.0873028	0.000557	0.0981594	0.000557	0.095672		0.000557	0.0812113	0.000557	0.0690103	0.000557	0.0836689		0.000557	0.0738994	0.000557	0.0973444	0.000557	0.0776499
0.000558	0.0888153	0.000558	0.0978545	0.000558	0.0973993		0.000558	0.0817166	0.000558	0.0713471	0.000558	0.0814828		0.000558	0.0750919	0.000558	0.0981522	0.000558	0.0783412
0.000559	0.088619	0.000559	0.0967615	0.000559	0.0983726		0.000559	0.083162	0.000559	0.0722398	0.000559	0.0786159		0.000559	0.0755594	0.000559	0.0979001	0.000559	0.078563
0.00056	0.0874913	0.00056	0.0960447	0.00056	0.0974897		0.00056	0.083375	0.00056	0.0725227	0.00056	0.0795877		0.00056	0.0749082	0.00056	0.0973545	0.00056	0.0789439
0.000561	0.086754	0.000561	0.0949819	0.000561	0.096907		0.000561	0.0830603	0.000561	0.0718549	0.000561	0.0813009		0.000561	0.0748237	0.000561	0.0971938	0.000561	0.0792426
0.000562	0.085355	0.000562	0.0952354	0.000562	0.0967206		0.000562	0.0843099	0.000562	0.0711682	0.000562	0.0807505		0.000562	0.0761856	0.000562	0.0968784	0.000562	0.0783813
0.000563	0.0858943	0.000563	0.0965667	0.000563	0.0967896		0.000563	0.0830384	0.000563	0.0699251	0.000563	0.0806392		0.000563	0.0775963	0.000563	0.0976147	0.000563	0.0787958
0.000564	0.0878777	0.000564	0.0965943	0.000564	0.0957227		0.000564	0.0810772	0.000564	0.0718006	0.000564	0.0811044		0.000564	0.0796069	0.000564	0.0970187	0.000564	0.0792324
0.000565	0.0887312	0.000565	0.096418	0.000565	0.0943668		0.000565	0.082589	0.000565	0.0738205	0.000565	0.0790291		0.000565	0.0806751	0.000565	0.0963459	0.000565	0.0793435
0.000566	0.0886672	0.000566	0.0963244	0.000566	0.0947841		0.000566	0.084057	0.000566	0.0732028	0.000566	0.0770244		0.000566	0.0768126	0.000566	0.0972027	0.000566	0.0796091
0.000567	0.0888845	0.000567	0.0955165	0.000567	0.0957628		0.000567	0.0828339	0.000567	0.0717387	0.000567	0.0783355		0.000567	0.0752719	0.000567	0.0955931	0.000567	0.0799885
0.000568	0.0884343	0.000568	0.0957385	0.000568	0.0957738		0.000568	0.0816719	0.000568	0.0713416	0.000568	0.0812611		0.000568	0.077019	0.000568	0.0929647	0.000568	0.0801477
0.000569	0.0862796	0.000569	0.0958904	0.000569	0.0947114		0.000569	0.0804665	0.000569	0.0724196	0.000569	0.0830363		0.000569	0.0801851	0.000569	0.0922534	0.000569	0.0799243
0.00057	0.0849467	0.00057	0.0944794	0.00057	0.0928674		0.00057	0.0783883	0.00057	0.0742968	0.00057	0.0831488		0.00057	0.0811708	0.00057	0.0930506	0.00057	0.079395
0.000571	0.0845517	0.000571	0.0938455	0.000571	0.0914882		0.000571	0.0790251	0.000571	0.075807	0.000571	0.0815179		0.000571	0.0785436	0.000571	0.0928916	0.000571	0.0795567
0.000572	0.0846282	0.000572	0.0938265	0.000572	0.0907057		0.000572	0.0803745	0.000572	0.0777892	0.000572	0.0805587		0.000572	0.0771434	0.000572	0.0929375	0.000572	0.0805255
0.000573	0.0856325	0.000573	0.0938032	0.000573	0.0899036		0.000573	0.0788853	0.000573	0.0760348	0.000573	0.0798516		0.000573	0.0763228	0.000573	0.0920687	0.000573	0.0802293
0.000574	0.0855155	0.000574	0.092763	0.000574	0.0901527		0.000574	0.0793561	0.000574	0.0744401	0.000574	0.0782513		0.000574	0.0778321	0.000574	0.0902497	0.000574	0.080103
0.000575	0.0850907	0.000575	0.0925835	0.000575	0.0901592		0.000575	0.0801023	0.000575	0.0757287	0.000575	0.0764906		0.000575	0.0791851	0.000575	0.0899126	0.000575	0.0806393
0.000576	0.0844834	0.000576	0.0921923	0.000576	0.0894629		0.000576	0.0801294	0.000576	0.0750485	0.000576	0.0760661		0.000576	0.0783739	0.000576	0.0902334	0.000576	0.0806631
0.000577	0.0832797	0.000577	0.0905759	0.000577	0.0896698		0.000577	0.079484	0.000577	0.0736941	0.000577	0.0780518		0.000577	0.0769297	0.000577	0.0897676	0.000577	0.0814312
0.000578	0.0817135	0.000578	0.090278	0.000578	0.0902402		0.000578	0.07928	0.000578	0.0743539	0.000578	0.0795924		0.000578	0.0761876	0.000578	0.0884736	0.000578	0.0821458
0.000579	0.08065	0.000579	0.0904805	0.000579	0.0892266		0.000579	0.0811674	0.000579	0.0761643	0.000579	0.0793002		0.000579	0.0754123	0.000579	0.086166	0.000579	0.0821759
0.00058	0.0807424	0.00058	0.0893325	0.00058	0.0873792		0.00058	0.079888	0.00058	0.0743932	0.00058	0.0799651		0.00058	0.0762813	0.00058	0.0854138	0.00058	0.0829635
0.000581	0.0813684	0.000581	0.0897704	0.000581	0.0855101		0.000581	0.0783051	0.000581	0.0717303	0.000581	0.0833626		0.000581	0.0785066	0.000581	0.0861834	0.000581	0.0837181
0.000582	0.0819073	0.000582	0.0901951	0.000582	0.0845417		0.000582	0.0787389	0.000582	0.0733599	0.000582	0.0837784		0.000582	0.0797291	0.000582	0.0866163	0.000582	0.0831115
0.000583	0.082472	0.000583	0.089396	0.000583	0.0840545		0.000583	0.0787706	0.000583	0.0771194	0.000583	0.0838924		0.000583	0.0805393	0.000583	0.0852552	0.000583	0.0827028
0.000584	0.0826999	0.000584	0.0880833	0.000584	0.0848344		0.000584	0.0796891	0.000584	0.0766322	0.000584	0.0837834		0.000584	0.0812497	0.000584	0.0855456	0.000584	0.0827769
0.000585	0.0821903	0.000585	0.0869893	0.000585	0.0865398		0.000585	0.0818592	0.000585	0.0755062	0.000585	0.0813151		0.000585	0.0813968	0.000585	0.085623	0.000585	0.0821253
0.000586	0.0823388	0.000586	0.086771	0.000586	0.0879204		0.000586	0.0830406	0.000586	0.0749528	0.000586	0.0809726		0.000586	0.079923	0.000586	0.0856349	0.000586	0.0821247
0.000587	0.0822027	0.000587	0.0870515	0.000587	0.0875302		0.000587	0.0819674	0.000587	0.0737866	0.000587	0.0800562		0.000587	0.0805216	0.000587	0.0858944	0.000587	0.0832832
0.000588	0.0800107	0.000588	0.0882369	0.000588	0.0866339		0.000588	0.0821839	0.000588	0.0739926	0.000588	0.0803358		0.000588	0.08062	0.000588	0.0861061	0.000588	0.0842559
0.000589	0.0783902	0.000589	0.0880685	0.000589	0.085979		0.000589	0.081586	0.000589	0.0776183	0.000589	0.0814322		0.000589	0.0811551	0.000589	0.0858697	0.000589	0.0841759
0.00059	0.0783203	0.00059	0.0868908	0.00059	0.0863616		0.00059	0.0790248	0.00059	0.0788227	0.00059	0.0819854		0.00059	0.08245	0.00059	0.0853624	0.00059	0.0841303
0.000591	0.0785544	0.000591	0.0857577	0.000591	0.0858609		0.000591	0.0766463	0.000591	0.0755543	0.000591	0.0831652		0.000591	0.0831065	0.000591	0.0853137	0.000591	0.0839466
0.000592	0.0789658	0.000592	0.0863338	0.000592	0.08506		0.000592	0.0764885	0.000592	0.0743457	0.000592	0.0840201		0.000592	0.0840997	0.000592	0.0846238	0.000592	0.082881
0.000593	0.0794792	0.000593	0.0877702	0.000593	0.0848853		0.000593	0.0796148	0.000593	0.0756234	0.000593	0.0851907		0.000593	0.0851608	0.000593	0.0851257	0.000593	0.0822548
0.000594	0.0796831	0.000594	0.0873505	0.000594	0.0848187		0.000594	0.0821988	0.000594	0.0767819	0.000594	0.0863753		0.000594	0.0855679	0.000594	0.0853753	0.000594	0.0819318
0.000595	0.0799988	0.000595	0.0862109	0.000595	0.0846832		0.000595	0.0820878	0.000595	0.0801651	0.000595	0.0871724		0.000595	0.0854105	0.000595	0.08451	0.000595	0.0815879
0.000596	0.0795288	0.000596	0.0864345	0.000596	0.0839882		0.000596	0.0803978	0.000596	0.0835337	0.000596	0.0864874		0.000596	0.0860672	0.000596	0.084674	0.000596	0.0829966
0.000597	0.0786786	0.000597	0.0866143	0.000597	0.0835602		0.000597	0.0798972	0.000597	0.0829586	0.000597	0.0844275		0.000597	0.0827822	0.000597	0.0854513	0.000597	0.0848099
0.000598	0.0786737	0.000598	0.0864901	0.000598	0.0840649		0.000598	0.0790261	0.000598	0.0812703	0.000598	0.0837505		0.000598	0.0822713	0.000598	0.0844824	0.000598	0.085043
0.000599	0.0783876	0.000599	0.0857707	0.000599	0.0851058		0.000599	0.0786532	0.000599	0.0795989	0.000599	0.0844707		0.000599	0.0852991	0.000599	0.0837513	0.000599	0.085167
0.0006	0.0776946	0.0006	0.0857232	0.0006	0.0858669		0.0006	0.0799578	0.0006	0.0796736	0.0006	0.0866885		0.0006	0.0845258	0.0006	0.0839831	0.0006	0.0848285
0.000601	0.078408	0.000601	0.0863089	0.000601	0.085705		0.000601	0.0822129	0.000601	0.0806208	0.000601	0.0877619		0.000601	0.0833718	0.000601	0.084616	0.000601	0.0843184
0.000602	0.0782623	0.000602	0.0860988	0.000602	0.0851303		0.000602	0.0810586	0.000602	0.0821802	0.000602	0.0870258		0.000602	0.085348	0.000602	0.0851598	0.000602	0.0847376
0.000603	0.077074	0.000603	0.0865349	0.000603	0.0840993		0.000603	0.0795149	0.000603	0.0825246	0.000603	0.0868706		0.000603	0.0875876	0.000603	0.0864499	0.000603	0.0852313
0.000604	0.0774705	0.000604	0.0872819	0.000604	0.0828711		0.000604	0.0808617	0.000604	0.0813319	0.000604	0.0875445		0.000604	0.0871922	0.000604	0.0871325	0.000604	0.0856253
0.000605	0.0777712	0.000605	0.0876406	0.000605	0.0826905		0.000605	0.0797028	0.000605	0.0806761	0.000605	0.0865929		0.000605	0.0865504	0.000605	0.0862218	0.000605	0.0859069
0.000606	0.0769764	0.000606	0.0872211	0.000606	0.0848973		0.000606	0.0775562	0.000606	0.0819291	0.000606	0.0874681		0.000606	0.0848064	0.000606	0.0865558	0.000606	0.0860616
0.000607	0.0773131	0.000607	0.0872968	0.000607	0.0861851		0.000607	0.0779704	0.000607	0.0830593	0.000607	0.0904918		0.000607	0.082114	0.000607	0.0874297	0.000607	0.0859368
0.000608	0.0785279	0.000608	0.0888914	0.000608	0.0850485		0.000608	0.079631	0.000608	0.0821172	0.000608	0.0921548		0.000608	0.083161	0.000608	0.0864625	0.000608	0.0863294
0.000609	0.0789417	0.000609	0.0886441	0.000609	0.0839143		0.000609	0.0802356	0.000609	0.0815509	0.000609	0.0916292		0.000609	0.0867755	0.000609	0.0852794	0.000609	0.0872018
0.00061	0.0790328	0.00061	0.0881839	0.00061	0.0837481		0.00061	0.0793011	0.00061	0.0808096	0.00061	0.0917009		0.00061	0.088011	0.00061	0.0850095	0.00061	0.0871826
0.000611	0.0789005	0.000611	0.0889411	0.000611	0.0845534		0.000611	0.0772575	0.000611	0.0811762	0.000611	0.0925169		0.000611	0.0890399	0.000611	0.0857566	0.000611	0.0867383
0.000612	0.0784094	0.000612	0.0895272	0.000612	0.0850789		0.000612	0.0749614	0.000612	0.0824588	0.000612	0.0928065		0.000612	0.0893121	0.000612	0.0867895	0.000612	0.0869588
0.000613	0.077175	0.000613	0.0889203	0.000613	0.0855204		0.000613	0.0752559	0.000613	0.0823063	0.000613	0.0914208		0.000613	0.0885132	0.000613	0.0871885	0.000613	0.0876069
0.000614	0.0766372	0.000614	0.0874712	0.000614	0.0866208		0.000614	0.0770928	0.000614	0.0832424	0.000614	0.0895732		0.000614	0.087672	0.000614	0.0873827	0.000614	0.088496
0.000615	0.0780078	0.000615	0.0860757	0.000615	0.0867367		0.000615	0.0799335	0.000615	0.0860289	0.000615	0.0894289		0.000615	0.0879946	0.000615	0.0869983	0.000615	0.0886868
0.000616	0.0784292	0.000616	0.0861271	0.000616	0.0863201		0.000616	0.0800378	0.000616	0.0878864	0.000616	0.091396		0.000616	0.0892001	0.000616	0.0865437	0.000616	0.0888179
0.000617	0.0791083	0.000617	0.0868073	0.000617	0.0851821		0.000617	0.0809563	0.000617	0.0873235	0.000617	0.0944948		0.000617	0.0908568	0.000617	0.0869999	0.000617	0.0890237
0.000618	0.0803838	0.000618	0.0878001	0.000618	0.0854106		0.000618	0.0811147	0.000618	0.0873848	0.000618	0.0949981		0.000618	0.0917889	0.000618	0.087473	0.000618	0.0894244
0.000619	0.0807882	0.000619	0.0878512	0.000619	0.0861215		0.000619	0.0797994	0.000619	0.0876868	0.000619	0.09545		0.000619	0.0907451	0.000619	0.087281	0.000619	0.0894361
0.00062	0.0807822	0.00062	0.0879806	0.00062	0.086553		0.00062	0.0803925	0.00062	0.0873249	0.00062	0.0946165		0.00062	0.0902126	0.00062	0.087319	0.00062	0.0894184
0.000621	0.0806269	0.000621	0.0885549	0.000621	0.0871667		0.000621	0.0798037	0.000621	0.0872253	0.000621	0.0923716		0.000621	0.0891353	0.000621	0.0878527	0.000621	0.0890164
0.000622	0.0791887	0.000622	0.0887899	0.000622	0.0873599		0.000622	0.0781404	0.000622	0.0860231	0.000622	0.0914809		0.000622	0.0885366	0.000622	0.0874693	0.000622	0.0891035
0.000623	0.07936	0.000623	0.0877085	0.000623	0.086899		0.000623	0.076974	0.000623	0.0860704	0.000623	0.0914826		0.000623	0.0886972	0.000623	0.0876538	0.000623	0.0895962
0.000624	0.0792017	0.000624	0.087137	0.000624	0.0874341		0.000624	0.075931	0.000624	0.0847532	0.000624	0.0911772		0.000624	0.0870721	0.000624	0.0873669	0.000624	0.0891432
0.000625	0.0796536	0.000625	0.0879722	0.000625	0.0873875		0.000625	0.0759212	0.000625	0.0845792	0.000625	0.0902223		0.000625	0.0872537	0.000625	0.0861304	0.000625	0.0899282
0.000626	0.0800875	0.000626	0.0895524	0.000626	0.0875735		0.000626	0.0758703	0.000626	0.0857262	0.000626	0.088963		0.000626	0.0869371	0.000626	0.0865659	0.000626	0.0907768
0.000627	0.0796077	0.000627	0.0899432	0.000627	0.0875522		0.000627	0.0749453	0.000627	0.0839838	0.000627	0.0885971		0.000627	0.0856216	0.000627	0.0859785	0.000627	0.0906752
0.000628	0.0795709	0.000628	0.089914	0.000628	0.0881806		0.000628	0.0749908	0.000628	0.0833433	0.000628	0.0880996		0.000628	0.0855114	0.000628	0.0864216	0.000628	0.0911472
0.000629	0.0793649	0.000629	0.0901049	0.000629	0.0884897		0.000629	0.0759129	0.000629	0.0853318	0.000629	0.0884503		0.000629	0.0879369	0.000629	0.0880049	0.000629	0.0922645
0.00063	0.0794775	0.00063	0.0894198	0.00063	0.088394		0.00063	0.0758307	0.00063	0.0849616	0.00063	0.0904897		0.00063	0.0897727	0.00063	0.0884951	0.00063	0.0925977
0.000631	0.0800381	0.000631	0.0897318	0.000631	0.0887241		0.000631	0.0763695	0.000631	0.0811411	0.000631	0.0903144		0.000631	0.0888809	0.000631	0.0885821	0.000631	0.0928692
0.000632	0.0803511	0.000632	0.0904361	0.000632	0.0890735		0.000632	0.076808	0.000632	0.0809428	0.000632	0.0876229		0.000632	0.0862797	0.000632	0.0894946	0.000632	0.0930031
0.000633	0.0805244	0.000633	0.0909834	0.000633	0.0896249		0.000633	0.0752654	0.000633	0.0842736	0.000633	0.0859577		0.000633	0.0859021	0.000633	0.0900712	0.000633	0.0928596
0.000634	0.0814637	0.000634	0.091139	0.000634	0.0887741		0.000634	0.074382	0.000634	0.0852709	0.000634	0.0863072		0.000634	0.08562	0.000634	0.0908549	0.000634	0.0927222
0.000635	0.0810713	0.000635	0.0900624	0.000635	0.0878767		0.000635	0.0769884	0.000635	0.0865152	0.000635	0.0871405		0.000635	0.0854736	0.000635	0.0899339	0.000635	0.0932382
0.000636	0.0808258	0.000636	0.0902787	0.000636	0.0880011		0.000636	0.0779597	0.000636	0.0860602	0.000636	0.0888913		0.000636	0.0854668	0.000636	0.089635	0.000636	0.0931781
0.000637	0.0824938	0.000637	0.0898713	0.000637	0.0880241		0.000637	0.0769588	0.000637	0.0855344	0.000637	0.0876488		0.000637	0.086489	0.000637	0.0894437	0.000637	0.0933598
0.000638	0.083505	0.000638	0.0887589	0.000638	0.0887507		0.000638	0.0775211	0.000638	0.084997	0.000638	0.0857338		0.000638	0.0866884	0.000638	0.0896285	0.000638	0.0946741
0.000639	0.0832824	0.000639	0.0892172	0.000639	0.0905045		0.000639	0.0780285	0.000639	0.0820475	0.000639	0.0853026		0.000639	0.0849624	0.000639	0.090395	0.000639	0.0954098
0.00064	0.0826425	0.00064	0.0914079	0.00064	0.0906369		0.00064	0.0779931	0.00064	0.078904	0.00064	0.0861022		0.00064	0.0834267	0.00064	0.0906066	0.00064	0.0958738
0.000641	0.0825746	0.000641	0.0921135	0.000641	0.0906716		0.000641	0.0776946	0.000641	0.0791154	0.000641	0.0871544		0.000641	0.0858034	0.000641	0.0901249	0.000641	0.0959047
0.000642	0.082695	0.000642	0.0911508	0.000642	0.0906621		0.000642	0.0770761	0.000642	0.0809594	0.000642	0.0869507		0.000642	0.0874984	0.000642	0.0906029	0.000642	0.095634
0.000643	0.083902	0.000643	0.0899704	0.000643	0.0901594		0.000643	0.0770603	0.000643	0.0827201	0.000643	0.085912		0.000643	0.0867839	0.000643	0.0908617	0.000643	0.095236
0.000644	0.0845638	0.000644	0.0898118	0.000644	0.0907991		0.000644	0.0760889	0.000644	0.0834224	0.000644	0.0877069		0.000644	0.0866432	0.000644	0.0916424	0.000644	0.095022
0.000645	0.0853788	0.000645	0.0913193	0.000645	0.0918629		0.000645	0.0755637	0.000645	0.0817848	0.000645	0.0895368		0.000645	0.0875181	0.000645	0.0937053	0.000645	0.0956962
0.000646	0.0856987	0.000646	0.0913968	0.000646	0.0930419		0.000646	0.0741987	0.000646	0.0800664	0.000646	0.0894988		0.000646	0.088986	0.000646	0.0940628	0.000646	0.0963384
0.000647	0.086125	0.000647	0.090461	0.000647	0.0939678		0.000647	0.0741771	0.000647	0.0806013	0.000647	0.0868367		0.000647	0.0886989	0.000647	0.0934537	0.000647	0.0971733
0.000648	0.0874288	0.000648	0.0904677	0.000648	0.0951057		0.000648	0.0754614	0.000648	0.0811706	0.000648	0.0858934		0.000648	0.0870092	0.000648	0.0924299	0.000648	0.0981342
0.000649	0.0882164	0.000649	0.0909184	0.000649	0.0942301		0.000649	0.0766307	0.000649	0.0836167	0.000649	0.0879742		0.000649	0.0843308	0.000649	0.0917492	0.000649	0.0979799
0.00065	0.088869	0.00065	0.0910411	0.00065	0.0926152		0.00065	0.076839	0.00065	0.0843616	0.00065	0.0894965		0.00065	0.0833044	0.00065	0.0917133	0.00065	0.0977245
0.000651	0.0889798	0.000651	0.0915241	0.000651	0.0931825		0.000651	0.0754233	0.000651	0.0826998	0.000651	0.0898523		0.000651	0.0820228	0.000651	0.0922757	0.000651	0.0977565
0.000652	0.0887509	0.000652	0.0915339	0.000652	0.0948221		0.000652	0.0758686	0.000652	0.0812594	0.000652	0.0880375		0.000652	0.0820761	0.000652	0.0917393	0.000652	0.0984598
0.000653	0.0886082	0.000653	0.0907138	0.000653	0.0949215		0.000653	0.0771513	0.000653	0.082407	0.000653	0.0868705		0.000653	0.0837876	0.000653	0.0902517	0.000653	0.0984201
0.000654	0.0878079	0.000654	0.0916906	0.000654	0.0939054		0.000654	0.0765392	0.000654	0.0830236	0.000654	0.0869003		0.000654	0.0843611	0.000654	0.0902832	0.000654	0.0981492
0.000655	0.088039	0.000655	0.0928356	0.000655	0.0938534		0.000655	0.0762382	0.000655	0.0818899	0.000655	0.0872582		0.000655	0.0859861	0.000655	0.0915792	0.000655	0.0987451
0.000656	0.0889992	0.000656	0.0919498	0.000656	0.0943468		0.000656	0.0754747	0.000656	0.0802344	0.000656	0.0875006		0.000656	0.0882687	0.000656	0.0924516	0.000656	0.098845
0.000657	0.0892048	0.000657	0.0912359	0.000657	0.0936691		0.000657	0.0730673	0.000657	0.081673	0.000657	0.087257		0.000657	0.0869226	0.000657	0.0916829	0.000657	0.0986168
0.000658	0.0891762	0.000658	0.0914361	0.000658	0.0946393		0.000658	0.0726899	0.000658	0.0828253	0.000658	0.0869894		0.000658	0.0841796	0.000658	0.0903115	0.000658	0.0991797
0.000659	0.0891587	0.000659	0.0913171	0.000659	0.0960865		0.000659	0.0731035	0.000659	0.0814942	0.000659	0.0878364		0.000659	0.0825248	0.000659	0.0895658	0.000659	0.0996391
0.00066	0.0889629	0.00066	0.0923338	0.00066	0.096858		0.00066	0.0742233	0.00066	0.0800687	0.00066	0.0868109		0.00066	0.0834834	0.00066	0.0904666	0.00066	0.0994058
0.000661	0.0888626	0.000661	0.0920658	0.000661	0.096618		0.000661	0.0757185	0.000661	0.0783289	0.000661	0.0861286		0.000661	0.0842094	0.000661	0.0906145	0.000661	0.0991632
0.000662	0.0896546	0.000662	0.0926956	0.000662	0.095273		0.000662	0.0759632	0.000662	0.0779817	0.000662	0.0873229		0.000662	0.0843212	0.000662	0.0911898	0.000662	0.0994202
0.000663	0.0907476	0.000663	0.093901	0.000663	0.0944267		0.000663	0.0774789	0.000663	0.0781547	0.000663	0.0893076		0.000663	0.0853192	0.000663	0.0924578	0.000663	0.100138
0.000664	0.0914677	0.000664	0.0957602	0.000664	0.0941003		0.000664	0.0784627	0.000664	0.0791654	0.000664	0.0898804		0.000664	0.0875461	0.000664	0.0937493	0.000664	0.100623
0.000665	0.0913216	0.000665	0.0965054	0.000665	0.0945333		0.000665	0.0785748	0.000665	0.0810937	0.000665	0.0897427		0.000665	0.0890629	0.000665	0.0930919	0.000665	0.101181
0.000666	0.0904701	0.000666	0.0955955	0.000666	0.0950987		0.000666	0.0787329	0.000666	0.0812498	0.000666	0.0882984		0.000666	0.087306	0.000666	0.0917584	0.000666	0.101035
0.000667	0.0902436	0.000667	0.0933384	0.000667	0.0956995		0.000667	0.079645	0.000667	0.0800218	0.000667	0.0878225		0.000667	0.0850421	0.000667	0.0908067	0.000667	0.100556
0.000668	0.0902107	0.000668	0.0923568	0.000668	0.0965708		0.000668	0.0813015	0.000668	0.080084	0.000668	0.0889898		0.000668	0.0862334	0.000668	0.0905132	0.000668	0.10081
0.000669	0.0901804	0.000669	0.0907762	0.000669	0.0970353		0.000669	0.0804234	0.000669	0.0824003	0.000669	0.0897651		0.000669	0.0879871	0.000669	0.0907658	0.000669	0.102019
0.00067	0.090494	0.00067	0.0904911	0.00067	0.0954023		0.00067	0.0782828	0.00067	0.0836933	0.00067	0.0906034		0.00067	0.0884671	0.00067	0.0916698	0.00067	0.103003
0.000671	0.0913571	0.000671	0.0917126	0.000671	0.0939975		0.000671	0.0781422	0.000671	0.084461	0.000671	0.0904091		0.000671	0.0883869	0.000671	0.0924268	0.000671	0.103124
0.000672	0.0903057	0.000672	0.091987	0.000672	0.0947563		0.000672	0.0799651	0.000672	0.0846145	0.000672	0.0914427		0.000672	0.0887267	0.000672	0.0934883	0.000672	0.102802
0.000673	0.0889795	0.000673	0.0919391	0.000673	0.0951365		0.000673	0.0799042	0.000673	0.0835047	0.000673	0.0895042		0.000673	0.0868783	0.000673	0.0942035	0.000673	0.102329
0.000674	0.089089	0.000674	0.0925853	0.000674	0.0960683		0.000674	0.0786979	0.000674	0.0840868	0.000674	0.0878326		0.000674	0.0841576	0.000674	0.0944919	0.000674	0.102695
0.000675	0.0894446	0.000675	0.0926145	0.000675	0.0967822		0.000675	0.0791348	0.000675	0.0842025	0.000675	0.0877553		0.000675	0.0832312	0.000675	0.0948015	0.000675	0.103057
0.000676	0.0890581	0.000676	0.0917242	0.000676	0.0965783		0.000676	0.0795385	0.000676	0.0823323	0.000676	0.0872306		0.000676	0.0844024	0.000676	0.0942465	0.000676	0.102954
0.000677	0.0892591	0.000677	0.0916627	0.000677	0.096989		0.000677	0.0786801	0.000677	0.0833488	0.000677	0.0873445		0.000677	0.0879068	0.000677	0.0935401	0.000677	0.103014
0.000678	0.090595	0.000678	0.0924097	0.000678	0.0980903		0.000678	0.0762698	0.000678	0.0841676	0.000678	0.0901434		0.000678	0.0897112	0.000678	0.0937788	0.000678	0.103632
0.000679	0.0918757	0.000679	0.0927591	0.000679	0.0978792		0.000679	0.0770159	0.000679	0.0831292	0.000679	0.0909534		0.000679	0.0901289	0.000679	0.0937188	0.000679	0.104159
0.00068	0.091723	0.00068	0.0930588	0.00068	0.0962703		0.00068	0.0800564	0.00068	0.0821669	0.00068	0.0896482		0.00068	0.0914866	0.00068	0.0942815	0.00068	0.104344
0.000681	0.0913849	0.000681	0.0934394	0.000681	0.0965627		0.000681	0.0814287	0.000681	0.0830692	0.000681	0.0883092		0.000681	0.0928184	0.000681	0.0943327	0.000681	0.104998
0.000682	0.0916029	0.000682	0.0936266	0.000682	0.0973264		0.000682	0.0804524	0.000682	0.0832394	0.000682	0.0886021		0.000682	0.0909872	0.000682	0.0940932	0.000682	0.104921
0.000683	0.0906889	0.000683	0.0926603	0.000683	0.0978929		0.000683	0.078194	0.000683	0.085046	0.000683	0.0896518		0.000683	0.087506	0.000683	0.0947297	0.000683	0.104016
0.000684	0.0913085	0.000684	0.0926658	0.000684	0.0987388		0.000684	0.0775867	0.000684	0.0865856	0.000684	0.091112		0.000684	0.0866239	0.000684	0.0964432	0.000684	0.103986
0.000685	0.0928119	0.000685	0.0928818	0.000685	0.0984433		0.000685	0.0783776	0.000685	0.0869516	0.000685	0.0915366		0.000685	0.0872284	0.000685	0.0959919	0.000685	0.103777
0.000686	0.0920805	0.000686	0.0918901	0.000686	0.0988312		0.000686	0.0775352	0.000686	0.0869632	0.000686	0.0905927		0.000686	0.0874026	0.000686	0.0953759	0.000686	0.103195
0.000687	0.0924656	0.000687	0.0916257	0.000687	0.0994552		0.000687	0.0762789	0.000687	0.0865651	0.000687	0.0918337		0.000687	0.0897495	0.000687	0.0958057	0.000687	0.103211
0.000688	0.093684	0.000688	0.0926927	0.000688	0.0992574		0.000688	0.0771605	0.000688	0.0855465	0.000688	0.0956146		0.000688	0.0899714	0.000688	0.0960889	0.000688	0.102811
0.000689	0.0943284	0.000689	0.0925935	0.000689	0.100283		0.000689	0.0783047	0.000689	0.0843525	0.000689	0.0958262		0.000689	0.0902593	0.000689	0.0958757	0.000689	0.103431
0.00069	0.0940591	0.00069	0.0922606	0.00069	0.100097		0.00069	0.0795957	0.00069	0.0860422	0.00069	0.0943246		0.00069	0.0925379	0.00069	0.0946281	0.00069	0.104805
0.000691	0.0934523	0.000691	0.092313	0.000691	0.10024		0.000691	0.0828448	0.000691	0.0865968	0.000691	0.0933961		0.000691	0.0927691	0.000691	0.0951587	0.000691	0.104388
0.000692	0.0928003	0.000692	0.0927937	0.000692	0.100598		0.000692	0.0834098	0.000692	0.086369	0.000692	0.0915106		0.000692	0.0919194	0.000692	0.0973066	0.000692	0.103629
0.000693	0.0934673	0.000693	0.0923347	0.000693	0.100086		0.000693	0.0830339	0.000693	0.0872577	0.000693	0.0905407		0.000693	0.0922198	0.000693	0.0971041	0.000693	0.104705
0.000694	0.0948841	0.000694	0.093146	0.000694	0.101005		0.000694	0.0827547	0.000694	0.0864707	0.000694	0.090629		0.000694	0.0910396	0.000694	0.0960448	0.000694	0.104904
0.000695	0.0958259	0.000695	0.094273	0.000695	0.100879		0.000695	0.0802858	0.000695	0.0844062	0.000695	0.090616		0.000695	0.0926651	0.000695	0.0961712	0.000695	0.104023
0.000696	0.0946013	0.000696	0.0948574	0.000696	0.100355		0.000696	0.0783525	0.000696	0.0831024	0.000696	0.0926843		0.000696	0.0950128	0.000696	0.0962807	0.000696	0.103901
0.000697	0.0946266	0.000697	0.0955148	0.000697	0.100703		0.000697	0.0789108	0.000697	0.0823892	0.000697	0.091348		0.000697	0.0943232	0.000697	0.0958573	0.000697	0.103552
0.000698	0.0949846	0.000698	0.0943221	0.000698	0.100687		0.000698	0.07966	0.000698	0.0839131	0.000698	0.0904965		0.000698	0.0936346	0.000698	0.094935	0.000698	0.103098
0.000699	0.094117	0.000699	0.0921491	0.000699	0.100628		0.000699	0.0801253	0.000699	0.0857415	0.000699	0.0903685		0.000699	0.0946108	0.000699	0.0952087	0.000699	0.103049
0.0007	0.0938907	0.0007	0.0922787	0.0007	0.0999447		0.0007	0.0796532	0.0007	0.0846476	0.0007	0.0903318		0.0007	0.095135	0.0007	0.094931	0.0007	0.102721
0.000701	0.0934038	0.000701	0.092546	0.000701	0.098947		0.000701	0.080816	0.000701	0.0837345	0.000701	0.0925285		0.000701	0.0970794	0.000701	0.0957481	0.000701	0.102408
0.000702	0.0932169	0.000702	0.0936433	0.000702	0.0996988		0.000702	0.082427	0.000702	0.0827593	0.000702	0.0950609		0.000702	0.0979931	0.000702	0.0969809	0.000702	0.102575
0.000703	0.0931262	0.000703	0.0946255	0.000703	0.099949		0.000703	0.0816171	0.000703	0.0840478	0.000703	0.0951758		0.000703	0.0965634	0.000703	0.0959883	0.000703	0.102297
0.000704	0.0932915	0.000704	0.0955402	0.000704	0.100074		0.000704	0.0798211	0.000704	0.0871834	0.000704	0.0952358		0.000704	0.0966411	0.000704	0.0951725	0.000704	0.102502
0.000705	0.0936297	0.000705	0.0967734	0.000705	0.100065		0.000705	0.0816337	0.000705	0.0869963	0.000705	0.0961866		0.000705	0.0957251	0.000705	0.0964896	0.000705	0.103094
0.000706	0.0933319	0.000706	0.0973965	0.000706	0.0987561		0.000706	0.0836375	0.000706	0.0855996	0.000706	0.0968637		0.000706	0.093842	0.000706	0.0967821	0.000706	0.103167
0.000707	0.0926071	0.000707	0.0983543	0.000707	0.0982893		0.000707	0.0816786	0.000707	0.0857842	0.000707	0.0959521		0.000707	0.0958709	0.000707	0.0962202	0.000707	0.10254
0.000708	0.0922308	0.000708	0.0981331	0.000708	0.0992116		0.000708	0.0820401	0.000708	0.0838273	0.000708	0.0958437		0.000708	0.0957043	0.000708	0.0959794	0.000708	0.101002
0.000709	0.0934759	0.000709	0.0970339	0.000709	0.100405		0.000709	0.0828028	0.000709	0.0818247	0.000709	0.0968871		0.000709	0.0938506	0.000709	0.0959608	0.000709	0.100599
0.00071	0.0931787	0.00071	0.0967559	0.00071	0.10111		0.00071	0.0832789	0.00071	0.0843602	0.00071	0.0979896		0.00071	0.0954539	0.00071	0.0963817	0.00071	0.101073
0.000711	0.0925829	0.000711	0.0970569	0.000711	0.1011		0.000711	0.0846413	0.000711	0.0876719	0.000711	0.0983472		0.000711	0.0968907	0.000711	0.096623	0.000711	0.101526
0.000712	0.092337	0.000712	0.0965858	0.000712	0.101635		0.000712	0.0854043	0.000712	0.0871673	0.000712	0.0976228		0.000712	0.0979916	0.000712	0.0960425	0.000712	0.101529
0.000713	0.091745	0.000713	0.0966124	0.000713	0.102192		0.000713	0.085518	0.000713	0.0873491	0.000713	0.0946952		0.000713	0.0968823	0.000713	0.0958005	0.000713	0.101474
0.000714	0.0922046	0.000714	0.0961579	0.000714	0.101489		0.000714	0.0845488	0.000714	0.0880289	0.000714	0.0946145		0.000714	0.0944154	0.000714	0.0964164	0.000714	0.101496
0.000715	0.0942763	0.000715	0.0964703	0.000715	0.100801		0.000715	0.0861942	0.000715	0.0887456	0.000715	0.0973759		0.000715	0.0936215	0.000715	0.0968152	0.000715	0.100439
0.000716	0.0950108	0.000716	0.0973719	0.000716	0.100867		0.000716	0.0888272	0.000716	0.0898344	0.000716	0.0983002		0.000716	0.0943933	0.000716	0.097888	0.000716	0.100039
0.000717	0.0947475	0.000717	0.0967414	0.000717	0.101282		0.000717	0.0870162	0.000717	0.0908672	0.000717	0.0994492		0.000717	0.0971217	0.000717	0.098232	0.000717	0.101321
0.000718	0.0946879	0.000718	0.0957506	0.000718	0.101247		0.000718	0.0851428	0.000718	0.0900279	0.000718	0.0996939		0.000718	0.0980136	0.000718	0.097943	0.000718	0.102052
0.000719	0.0936562	0.000719	0.096478	0.000719	0.10129		0.000719	0.0865141	0.000719	0.0909887	0.000719	0.0999432		0.000719	0.0978871	0.000719	0.0973484	0.000719	0.10151
0.00072	0.0938653	0.00072	0.0964961	0.00072	0.101149		0.00072	0.087013	0.00072	0.0935456	0.00072	0.100044		0.00072	0.0978648	0.00072	0.0977219	0.00072	0.101369
0.000721	0.0956566	0.000721	0.0965598	0.000721	0.100626		0.000721	0.0877739	0.000721	0.0930829	0.000721	0.100903		0.000721	0.0985637	0.000721	0.0985861	0.000721	0.101294
0.000722	0.0966124	0.000722	0.0976783	0.000722	0.100023		0.000722	0.0879958	0.000722	0.0898303	0.000722	0.0999917		0.000722	0.0990459	0.000722	0.0983512	0.000722	0.100739
0.000723	0.096872	0.000723	0.0981357	0.000723	0.0999162		0.000723	0.0869643	0.000723	0.0897386	0.000723	0.0993033		0.000723	0.100865	0.000723	0.0972458	0.000723	0.101213
0.000724	0.0968096	0.000724	0.0976524	0.000724	0.0986343		0.000724	0.0855108	0.000724	0.0900841	0.000724	0.0989243		0.000724	0.10214	0.000724	0.0972313	0.000724	0.101424
0.000725	0.0954214	0.000725	0.0971571	0.000725	0.0981479		0.000725	0.0852667	0.000725	0.0909815	0.000725	0.0998102		0.000725	0.100644	0.000725	0.0973042	0.000725	0.100655
0.000726	0.0947357	0.000726	0.0969358	0.000726	0.0988439		0.000726	0.0855691	0.000726	0.0929768	0.000726	0.0995623		0.000726	0.0987439	0.000726	0.0965726	0.000726	0.100057
0.000727	0.0950908	0.000727	0.0966962	0.000727	0.099617		0.000727	0.0857967	0.000727	0.094492	0.000727	0.0979809		0.000727	0.0989943	0.000727	0.0968516	0.000727	0.100117
0.000728	0.0941027	0.000728	0.0971103	0.000728	0.0996528		0.000728	0.0869763	0.000728	0.0925678	0.000728	0.099657		0.000728	0.100973	0.000728	0.098683	0.000728	0.100356
0.000729	0.0937857	0.000729	0.0977591	0.000729	0.101302		0.000729	0.087931	0.000729	0.090936	0.000729	0.101996		0.000729	0.102258	0.000729	0.0981902	0.000729	0.100873
0.00073	0.0935923	0.00073	0.0979364	0.00073	0.102203		0.00073	0.0888569	0.00073	0.0921058	0.00073	0.101586		0.00073	0.103722	0.00073	0.096387	0.00073	0.101262
0.000731	0.0926551	0.000731	0.0984531	0.000731	0.100941		0.000731	0.0898435	0.000731	0.0926434	0.000731	0.100873		0.000731	0.104095	0.000731	0.0951673	0.000731	0.102566
0.000732	0.0935005	0.000732	0.0990114	0.000732	0.101057		0.000732	0.090082	0.000732	0.0920805	0.000732	0.101969		0.000732	0.101952	0.000732	0.0953644	0.000732	0.102716
0.000733	0.0949486	0.000733	0.0993088	0.000733	0.101842		0.000733	0.0915133	0.000733	0.0915283	0.000733	0.103117		0.000733	0.101468	0.000733	0.0968904	0.000733	0.102142
0.000734	0.0944781	0.000734	0.0991688	0.000734	0.0999319		0.000734	0.0907005	0.000734	0.0917479	0.000734	0.100585		0.000734	0.102094	0.000734	0.0977228	0.000734	0.101605
0.000735	0.0938854	0.000735	0.0993517	0.000735	0.099516		0.000735	0.0906321	0.000735	0.0931107	0.000735	0.0997621		0.000735	0.103473	0.000735	0.0967851	0.000735	0.101919
0.000736	0.0947605	0.000736	0.099005	0.000736	0.100913		0.000736	0.0910815	0.000736	0.0942238	0.000736	0.101442		0.000736	0.102418	0.000736	0.0960344	0.000736	0.102179
0.000737	0.0948023	0.000737	0.0981336	0.000737	0.101471		0.000737	0.0906115	0.000737	0.0960763	0.000737	0.101754		0.000737	0.103279	0.000737	0.0962833	0.000737	0.10247
0.000738	0.0949954	0.000738	0.0965425	0.000738	0.101624		0.000738	0.0912952	0.000738	0.0975689	0.000738	0.100586		0.000738	0.107324	0.000738	0.0958483	0.000738	0.10295
0.000739	0.0958916	0.000739	0.0950871	0.000739	0.101358		0.000739	0.0911879	0.000739	0.0957586	0.000739	0.100092		0.000739	0.108342	0.000739	0.0957423	0.000739	0.102621
0.00074	0.0959717	0.00074	0.0950753	0.00074	0.100919		0.00074	0.0905293	0.00074	0.0952008	0.00074	0.101449		0.00074	0.10834	0.00074	0.0965914	0.00074	0.102391
0.000741	0.09558	0.000741	0.0973172	0.000741	0.100978		0.000741	0.0913065	0.000741	0.0948352	0.000741	0.103944		0.000741	0.109172	0.000741	0.0961582	0.000741	0.102311
0.000742	0.0956144	0.000742	0.0988439	0.000742	0.10014		0.000742	0.0919268	0.000742	0.0944025	0.000742	0.102871		0.000742	0.108794	0.000742	0.0968296	0.000742	0.102344
0.000743	0.0958573	0.000743	0.0986925	0.000743	0.0996926		0.000743	0.0922391	0.000743	0.0954983	0.000743	0.100453		0.000743	0.109165	0.000743	0.0973831	0.000743	0.102117
0.000744	0.0960567	0.000744	0.0981482	0.000744	0.0994915		0.000744	0.0950055	0.000744	0.0959888	0.000744	0.102129		0.000744	0.10824	0.000744	0.0962669	0.000744	0.101773
0.000745	0.0950055	0.000745	0.09596	0.000745	0.100905		0.000745	0.0955787	0.000745	0.0937318	0.000745	0.10392		0.000745	0.108079	0.000745	0.0955983	0.000745	0.10297
0.000746	0.0940449	0.000746	0.094447	0.000746	0.101512		0.000746	0.0933763	0.000746	0.0934672	0.000746	0.103792		0.000746	0.109128	0.000746	0.0961298	0.000746	0.103836
0.000747	0.0938432	0.000747	0.0952539	0.000747	0.100895		0.000747	0.0924966	0.000747	0.0949896	0.000747	0.103793		0.000747	0.110564	0.000747	0.0965056	0.000747	0.103546
0.000748	0.0944765	0.000748	0.0964331	0.000748	0.101503		0.000748	0.094238	0.000748	0.0964678	0.000748	0.104866		0.000748	0.111213	0.000748	0.0950928	0.000748	0.103816
0.000749	0.0958809	0.000749	0.097433	0.000749	0.102291		0.000749	0.0957529	0.000749	0.0967617	0.000749	0.104943		0.000749	0.111262	0.000749	0.0938002	0.000749	0.104167
0.00075	0.0963064	0.00075	0.0977065	0.00075	0.101673		0.00075	0.0950291	0.00075	0.0970416	0.00075	0.105472		0.00075	0.108905	0.00075	0.0935776	0.00075	0.104123
0.000751	0.0955556	0.000751	0.0965812	0.000751	0.101437		0.000751	0.094093	0.000751	0.09666	0.000751	0.106451		0.000751	0.105001	0.000751	0.0950345	0.000751	0.103744
0.000752	0.0947664	0.000752	0.0954812	0.000752	0.102134		0.000752	0.0924285	0.000752	0.0951154	0.000752	0.106467		0.000752	0.104335	0.000752	0.0956426	0.000752	0.104426
0.000753	0.0951932	0.000753	0.0958069	0.000753	0.101981		0.000753	0.0925134	0.000753	0.0953216	0.000753	0.10616		0.000753	0.104017	0.000753	0.0961659	0.000753	0.104803
0.000754	0.095869	0.000754	0.0956039	0.000754	0.101895		0.000754	0.0936942	0.000754	0.0948374	0.000754	0.107402		0.000754	0.103384	0.000754	0.096088	0.000754	0.104415
0.000755	0.0963437	0.000755	0.095895	0.000755	0.103758		0.000755	0.0938566	0.000755	0.0934784	0.000755	0.108957		0.000755	0.105119	0.000755	0.0942163	0.000755	0.103709
0.000756	0.0969643	0.000756	0.096881	0.000756	0.103246		0.000756	0.0938049	0.000756	0.0947175	0.000756	0.108046		0.000756	0.106484	0.000756	0.094132	0.000756	0.104023
0.000757	0.0962164	0.000757	0.0963717	0.000757	0.101847		0.000757	0.0937968	0.000757	0.0947167	0.000757	0.106056		0.000757	0.107306	0.000757	0.0958605	0.000757	0.104321
0.000758	0.0953248	0.000758	0.0954104	0.000758	0.101258		0.000758	0.0942405	0.000758	0.0933824	0.000758	0.104269		0.000758	0.10645	0.000758	0.0965098	0.000758	0.104068
0.000759	0.0950401	0.000759	0.0951647	0.000759	0.101383		0.000759	0.0934682	0.000759	0.094182	0.000759	0.104488		0.000759	0.10702	0.000759	0.0965428	0.000759	0.104234
0.00076	0.0949316	0.00076	0.0952672	0.00076	0.102125		0.00076	0.0926764	0.00076	0.0962783	0.00076	0.104064		0.00076	0.107773	0.00076	0.0965721	0.00076	0.105314
0.000761	0.0953189	0.000761	0.0956115	0.000761	0.102771		0.000761	0.0936762	0.000761	0.0977609	0.000761	0.106032		0.000761	0.107166	0.000761	0.0963081	0.000761	0.105821
0.000762	0.0954228	0.000762	0.0961201	0.000762	0.102702		0.000762	0.0945295	0.000762	0.0987996	0.000762	0.108544		0.000762	0.105837	0.000762	0.0968245	0.000762	0.105876
0.000763	0.0958125	0.000763	0.0961269	0.000763	0.102992		0.000763	0.095868	0.000763	0.0971218	0.000763	0.107833		0.000763	0.103389	0.000763	0.0976227	0.000763	0.10586
0.000764	0.0953462	0.000764	0.0950255	0.000764	0.103867		0.000764	0.0972054	0.000764	0.0969792	0.000764	0.106254		0.000764	0.102663	0.000764	0.0970023	0.000764	0.105552
0.000765	0.0958246	0.000765	0.0946718	0.000765	0.104627		0.000765	0.0957057	0.000765	0.0975019	0.000765	0.104237		0.000765	0.102958	0.000765	0.0969616	0.000765	0.106351
0.000766	0.0962463	0.000766	0.0943809	0.000766	0.104582		0.000766	0.0955164	0.000766	0.0963618	0.000766	0.102447		0.000766	0.104381	0.000766	0.0967715	0.000766	0.10703
0.000767	0.0969621	0.000767	0.0947748	0.000767	0.104135		0.000767	0.096377	0.000767	0.0974246	0.000767	0.102669		0.000767	0.105001	0.000767	0.0965173	0.000767	0.107208
0.000768	0.0974849	0.000768	0.0959178	0.000768	0.102768		0.000768	0.0964887	0.000768	0.0981849	0.000768	0.104242		0.000768	0.106204	0.000768	0.096104	0.000768	0.105717
0.000769	0.09683	0.000769	0.096538	0.000769	0.101604		0.000769	0.0968383	0.000769	0.0980179	0.000769	0.105693		0.000769	0.106841	0.000769	0.095242	0.000769	0.104663
0.00077	0.0960147	0.00077	0.0980798	0.00077	0.101375		0.00077	0.0968922	0.00077	0.0981721	0.00077	0.106029		0.00077	0.104388	0.00077	0.095626	0.00077	0.105554
0.000771	0.0961928	0.000771	0.0978357	0.000771	0.102184		0.000771	0.0966987	0.000771	0.0984418	0.000771	0.106165		0.000771	0.102667	0.000771	0.0960484	0.000771	0.10589
0.000772	0.0960216	0.000772	0.0976069	0.000772	0.102578		0.000772	0.0968034	0.000772	0.0980104	0.000772	0.106942		0.000772	0.10422	0.000772	0.0956306	0.000772	0.106121
0.000773	0.0963503	0.000773	0.0980482	0.000773	0.10258		0.000773	0.0982013	0.000773	0.0968419	0.000773	0.107932		0.000773	0.105302	0.000773	0.0948526	0.000773	0.105776
0.000774	0.0973215	0.000774	0.0979354	0.000774	0.102495		0.000774	0.0991214	0.000774	0.0970674	0.000774	0.109466		0.000774	0.106612	0.000774	0.0955147	0.000774	0.106667
0.000775	0.0967809	0.000775	0.0978832	0.000775	0.102208		0.000775	0.0987009	0.000775	0.0990382	0.000775	0.110998		0.000775	0.107137	0.000775	0.0971191	0.000775	0.107467
0.000776	0.0972655	0.000776	0.0986835	0.000776	0.103782		0.000776	0.0963728	0.000776	0.099564	0.000776	0.111946		0.000776	0.107669	0.000776	0.0977686	0.000776	0.107215
0.000777	0.0967589	0.000777	0.0983285	0.000777	0.10442		0.000777	0.0952079	0.000777	0.0974226	0.000777	0.111076		0.000777	0.10831	0.000777	0.0977341	0.000777	0.106744
0.000778	0.0950524	0.000778	0.0962239	0.000778	0.103773		0.000778	0.0974692	0.000778	0.0972368	0.000778	0.109412		0.000778	0.107404	0.000778	0.0971464	0.000778	0.107457
0.000779	0.0954258	0.000779	0.0965223	0.000779	0.103608		0.000779	0.0998443	0.000779	0.0975001	0.000779	0.109618		0.000779	0.10705	0.000779	0.095992	0.000779	0.108084
0.00078	0.0974745	0.00078	0.0981838	0.00078	0.104202		0.00078	0.0998444	0.00078	0.0982059	0.00078	0.108886		0.00078	0.107622	0.00078	0.0950706	0.00078	0.107988
0.000781	0.0991628	0.000781	0.0979729	0.000781	0.103448		0.000781	0.0992871	0.000781	0.0992263	0.000781	0.107531		0.000781	0.108375	0.000781	0.094662	0.000781	0.107611
0.000782	0.0989731	0.000782	0.0989534	0.000782	0.104221		0.000782	0.0982548	0.000782	0.0991425	0.000782	0.108041		0.000782	0.107997	0.000782	0.0950091	0.000782	0.107326
0.000783	0.0981973	0.000783	0.0992522	0.000783	0.105231		0.000783	0.0980925	0.000783	0.0981906	0.000783	0.108889		0.000783	0.107119	0.000783	0.0959065	0.000783	0.107565
0.000784	0.0976612	0.000784	0.0992739	0.000784	0.104817		0.000784	0.0977687	0.000784	0.099754	0.000784	0.107043		0.000784	0.106288	0.000784	0.0960999	0.000784	0.108042
0.000785	0.0974494	0.000785	0.100034	0.000785	0.103991		0.000785	0.0986711	0.000785	0.100776	0.000785	0.10603		0.000785	0.105473	0.000785	0.0958949	0.000785	0.107866
0.000786	0.0984049	0.000786	0.0993776	0.000786	0.103722		0.000786	0.0995345	0.000786	0.0991785	0.000786	0.106156		0.000786	0.105866	0.000786	0.0956098	0.000786	0.107956
0.000787	0.0975561	0.000787	0.0983886	0.000787	0.103758		0.000787	0.0990287	0.000787	0.0987084	0.000787	0.107702		0.000787	0.105631	0.000787	0.0947236	0.000787	0.10912
0.000788	0.0966618	0.000788	0.0993446	0.000788	0.103807		0.000788	0.0968975	0.000788	0.0986405	0.000788	0.111469		0.000788	0.107108	0.000788	0.0945852	0.000788	0.109979
0.000789	0.0975928	0.000789	0.0990762	0.000789	0.104562		0.000789	0.0958169	0.000789	0.0974953	0.000789	0.113348		0.000789	0.109977	0.000789	0.0955213	0.000789	0.11025
0.00079	0.0987301	0.00079	0.0989244	0.00079	0.105092		0.00079	0.0970983	0.00079	0.0980665	0.00079	0.112138		0.00079	0.112799	0.00079	0.0962404	0.00079	0.110694
0.000791	0.0983722	0.000791	0.100462	0.000791	0.104118		0.000791	0.0992871	0.000791	0.0997807	0.000791	0.112075		0.000791	0.11266	0.000791	0.0978488	0.000791	0.109525
0.000792	0.0981065	0.000792	0.100792	0.000792	0.103396		0.000792	0.101346	0.000792	0.0993976	0.000792	0.111652		0.000792	0.111549	0.000792	0.0981215	0.000792	0.108713
0.000793	0.100251	0.000793	0.09991	0.000793	0.104201		0.000793	0.103271	0.000793	0.0991386	0.000793	0.108414		0.000793	0.109633	0.000793	0.0978471	0.000793	0.109298
0.000794	0.100792	0.000794	0.101012	0.000794	0.104614		0.000794	0.103395	0.000794	0.100099	0.000794	0.107122		0.000794	0.108787	0.000794	0.0979827	0.000794	0.11025
0.000795	0.100168	0.000795	0.103131	0.000795	0.105524		0.000795	0.102395	0.000795	0.0998059	0.000795	0.107039		0.000795	0.110017	0.000795	0.0969181	0.000795	0.109156
0.000796	0.0995959	0.000796	0.102802	0.000796	0.106748		0.000796	0.100712	0.000796	0.100746	0.000796	0.105851		0.000796	0.109459	0.000796	0.0966657	0.000796	0.108326
0.000797	0.0993518	0.000797	0.101843	0.000797	0.106895		0.000797	0.1007	0.000797	0.100588	0.000797	0.108173		0.000797	0.108703	0.000797	0.0972059	0.000797	0.108468
0.000798	0.0995884	0.000798	0.101764	0.000798	0.106948		0.000798	0.102731	0.000798	0.100905	0.000798	0.109176		0.000798	0.110499	0.000798	0.0974685	0.000798	0.108428
0.000799	0.100285	0.000799	0.102083	0.000799	0.108768		0.000799	0.104834	0.000799	0.101116	0.000799	0.107655		0.000799	0.112182	0.000799	0.0977793	0.000799	0.108545
0.0008	0.100295	0.0008	0.102373	0.0008	0.110599		0.0008	0.106436	0.0008	0.101042	0.0008	0.108609		0.0008	0.11065	0.0008	0.0983686	0.0008	0.108786
0.000801	0.100021	0.000801	0.102944	0.000801	0.111409		0.000801	0.106439	0.000801	0.103044	0.000801	0.108933		0.000801	0.10932	0.000801	0.0980213	0.000801	0.109221
0.000802	0.100429	0.000802	0.102475	0.000802	0.111944		0.000802	0.106011	0.000802	0.104114	0.000802	0.109664		0.000802	0.109711	0.000802	0.0974752	0.000802	0.109632
0.000803	0.101351	0.000803	0.101005	0.000803	0.112181		0.000803	0.105484	0.000803	0.104521	0.000803	0.111519		0.000803	0.110959	0.000803	0.0979571	0.000803	0.109704
0.000804	0.101938	0.000804	0.101201	0.000804	0.111279		0.000804	0.103778	0.000804	0.104778	0.000804	0.110796		0.000804	0.111881	0.000804	0.0994885	0.000804	0.109769
0.000805	0.102361	0.000805	0.101913	0.000805	0.110215		0.000805	0.104673	0.000805	0.104715	0.000805	0.110434		0.000805	0.11265	0.000805	0.100457	0.000805	0.109818
0.000806	0.103437	0.000806	0.10192	0.000806	0.111024		0.000806	0.106565	0.000806	0.104939	0.000806	0.110632		0.000806	0.113317	0.000806	0.101108	0.000806	0.109827
0.000807	0.103902	0.000807	0.101809	0.000807	0.112475		0.000807	0.106049	0.000807	0.104578	0.000807	0.111868		0.000807	0.112296	0.000807	0.101358	0.000807	0.110049
0.000808	0.103512	0.000808	0.101861	0.000808	0.11346		0.000808	0.105789	0.000808	0.102663	0.000808	0.113232		0.000808	0.114442	0.000808	0.101713	0.000808	0.110567
0.000809	0.103438	0.000809	0.102239	0.000809	0.113064		0.000809	0.106657	0.000809	0.102003	0.000809	0.115807		0.000809	0.115558	0.000809	0.101978	0.000809	0.110715
0.00081	0.10383	0.00081	0.103236	0.00081	0.113518		0.00081	0.107403	0.00081	0.104652	0.00081	0.117443		0.00081	0.115033	0.00081	0.102213	0.00081	0.110655
0.000811	0.104814	0.000811	0.105718	0.000811	0.114511		0.000811	0.107818	0.000811	0.106398	0.000811	0.117007		0.000811	0.115542	0.000811	0.102102	0.000811	0.110705
0.000812	0.106237	0.000812	0.106066	0.000812	0.114744		0.000812	0.108339	0.000812	0.107723	0.000812	0.117456		0.000812	0.11674	0.000812	0.102616	0.000812	0.111353
0.000813	0.106868	0.000813	0.105273	0.000813	0.115035		0.000813	0.108277	0.000813	0.106834	0.000813	0.118102		0.000813	0.117001	0.000813	0.103457	0.000813	0.111564
0.000814	0.10603	0.000814	0.106187	0.000814	0.116267		0.000814	0.10819	0.000814	0.104492	0.000814	0.119326		0.000814	0.117922	0.000814	0.105823	0.000814	0.11146
0.000815	0.105177	0.000815	0.107024	0.000815	0.116807		0.000815	0.109917	0.000815	0.104155	0.000815	0.11914		0.000815	0.118187	0.000815	0.107533	0.000815	0.111035
0.000816	0.10534	0.000816	0.106157	0.000816	0.117171		0.000816	0.110221	0.000816	0.104859	0.000816	0.119811		0.000816	0.118047	0.000816	0.106295	0.000816	0.110118
0.000817	0.107206	0.000817	0.106213	0.000817	0.117464		0.000817	0.107264	0.000817	0.104999	0.000817	0.120316		0.000817	0.118061	0.000817	0.105752	0.000817	0.109379
0.000818	0.108721	0.000818	0.107643	0.000818	0.117509		0.000818	0.106209	0.000818	0.104971	0.000818	0.119874		0.000818	0.118221	0.000818	0.106703	0.000818	0.109746
0.000819	0.108727	0.000819	0.108498	0.000819	0.117383		0.000819	0.105892	0.000819	0.107475	0.000819	0.120644		0.000819	0.117812	0.000819	0.107676	0.000819	0.110642
0.00082	0.109593	0.00082	0.109047	0.00082	0.118278		0.00082	0.10441	0.00082	0.107903	0.00082	0.121707		0.00082	0.117809	0.00082	0.108805	0.00082	0.110731
0.000821	0.110073	0.000821	0.108818	0.000821	0.119263		0.000821	0.103666	0.000821	0.108165	0.000821	0.120823		0.000821	0.118437	0.000821	0.110122	0.000821	0.110595
0.000822	0.109642	0.000822	0.109582	0.000822	0.118379		0.000822	0.104296	0.000822	0.109284	0.000822	0.121715		0.000822	0.118731	0.000822	0.111231	0.000822	0.110989
0.000823	0.1104	0.000823	0.111275	0.000823	0.118373		0.000823	0.105578	0.000823	0.107542	0.000823	0.121416		0.000823	0.121861	0.000823	0.111143	0.000823	0.111091
0.000824	0.112317	0.000824	0.111312	0.000824	0.120313		0.000824	0.106645	0.000824	0.105489	0.000824	0.118444		0.000824	0.123363	0.000824	0.110563	0.000824	0.111775
0.000825	0.113496	0.000825	0.111052	0.000825	0.121912		0.000825	0.106965	0.000825	0.10536	0.000825	0.118072		0.000825	0.122973	0.000825	0.11154	0.000825	0.112569
0.000826	0.1139	0.000826	0.111809	0.000826	0.121347		0.000826	0.106016	0.000826	0.107027	0.000826	0.120055		0.000826	0.122734	0.000826	0.112412	0.000826	0.111974
0.000827	0.112736	0.000827	0.112685	0.000827	0.120793		0.000827	0.105617	0.000827	0.108541	0.000827	0.118977		0.000827	0.122915	0.000827	0.112375	0.000827	0.111154
0.000828	0.111877	0.000828	0.112895	0.000828	0.120863		0.000828	0.107537	0.000828	0.110311	0.000828	0.117064		0.000828	0.124966	0.000828	0.11308	0.000828	0.111212
0.000829	0.112415	0.000829	0.113791	0.000829	0.120781		0.000829	0.108736	0.000829	0.111508	0.000829	0.119151		0.000829	0.126713	0.000829	0.114647	0.000829	0.111596
0.00083	0.112343	0.00083	0.11525	0.00083	0.122284		0.00083	0.107648	0.00083	0.112964	0.00083	0.119886		0.00083	0.125163	0.00083	0.115558	0.00083	0.112421
0.000831	0.11192	0.000831	0.115468	0.000831	0.123257		0.000831	0.108715	0.000831	0.111483	0.000831	0.120731		0.000831	0.12319	0.000831	0.115908	0.000831	0.113111
0.000832	0.113057	0.000832	0.115338	0.000832	0.123479		0.000832	0.108733	0.000832	0.110494	0.000832	0.121055		0.000832	0.122225	0.000832	0.11582	0.000832	0.112959
0.000833	0.113834	0.000833	0.115234	0.000833	0.123766		0.000833	0.108921	0.000833	0.111333	0.000833	0.120359		0.000833	0.121792	0.000833	0.115978	0.000833	0.11227
0.000834	0.113805	0.000834	0.114374	0.000834	0.123485		0.000834	0.108436	0.000834	0.111653	0.000834	0.120485		0.000834	0.123919	0.000834	0.115725	0.000834	0.112025
0.000835	0.113676	0.000835	0.11444	0.000835	0.124594		0.000835	0.107604	0.000835	0.109932	0.000835	0.121095		0.000835	0.1251	0.000835	0.115341	0.000835	0.111968
0.000836	0.113997	0.000836	0.115802	0.000836	0.12489		0.000836	0.106069	0.000836	0.110505	0.000836	0.121388		0.000836	0.125043	0.000836	0.115646	0.000836	0.11203
0.000837	0.114949	0.000837	0.116601	0.000837	0.124293		0.000837	0.106471	0.000837	0.113034	0.000837	0.120832		0.000837	0.125825	0.000837	0.116642	0.000837	0.113122
0.000838	0.115231	0.000838	0.11685	0.000838	0.12471		0.000838	0.106465	0.000838	0.115816	0.000838	0.123697		0.000838	0.123657	0.000838	0.117051	0.000838	0.114331
0.000839	0.115057	0.000839	0.117696	0.000839	0.12475		0.000839	0.106208	0.000839	0.117026	0.000839	0.123765		0.000839	0.119493	0.000839	0.117949	0.000839	0.113219
0.00084	0.115678	0.00084	0.117411	0.00084	0.124272		0.00084	0.108304	0.00084	0.115965	0.00084	0.121204		0.00084	0.118691	0.00084	0.118582	0.00084	0.112364
0.000841	0.116462	0.000841	0.118056	0.000841	0.124597		0.000841	0.109433	0.000841	0.113986	0.000841	0.121748		0.000841	0.120389	0.000841	0.118487	0.000841	0.113438
0.000842	0.115971	0.000842	0.119831	0.000842	0.126249		0.000842	0.108004	0.000842	0.112623	0.000842	0.122988		0.000842	0.121721	0.000842	0.118719	0.000842	0.114276
0.000843	0.115563	0.000843	0.120653	0.000843	0.126439		0.000843	0.106833	0.000843	0.112811	0.000843	0.122115		0.000843	0.122791	0.000843	0.119246	0.000843	0.114436
0.000844	0.116224	0.000844	0.120721	0.000844	0.12597		0.000844	0.106374	0.000844	0.112135	0.000844	0.123807		0.000844	0.122296	0.000844	0.11875	0.000844	0.11416
0.000845	0.117013	0.000845	0.120284	0.000845	0.125599		0.000845	0.106357	0.000845	0.111012	0.000845	0.126052		0.000845	0.119854	0.000845	0.119409	0.000845	0.11409
0.000846	0.11825	0.000846	0.121189	0.000846	0.126135		0.000846	0.106864	0.000846	0.107885	0.000846	0.123067		0.000846	0.120808	0.000846	0.121381	0.000846	0.114447
0.000847	0.11954	0.000847	0.122242	0.000847	0.126209		0.000847	0.107024	0.000847	0.107918	0.000847	0.121133		0.000847	0.120773	0.000847	0.122234	0.000847	0.114658
0.000848	0.12063	0.000848	0.122922	0.000848	0.126595		0.000848	0.105088	0.000848	0.109956	0.000848	0.119798		0.000848	0.118894	0.000848	0.121668	0.000848	0.114835
0.000849	0.119533	0.000849	0.122714	0.000849	0.12729		0.000849	0.103633	0.000849	0.110955	0.000849	0.119587		0.000849	0.118613	0.000849	0.120952	0.000849	0.113916
0.00085	0.119682	0.00085	0.122301	0.00085	0.12674		0.00085	0.104439	0.00085	0.110796	0.00085	0.121974		0.00085	0.119753	0.00085	0.121221	0.00085	0.114098
0.000851	0.120351	0.000851	0.122405	0.000851	0.126431		0.000851	0.104347	0.000851	0.112094	0.000851	0.123658		0.000851	0.119866	0.000851	0.122336	0.000851	0.114253
0.000852	0.12068	0.000852	0.12237	0.000852	0.127503		0.000852	0.104374	0.000852	0.110955	0.000852	0.12144		0.000852	0.118662	0.000852	0.123411	0.000852	0.113781
0.000853	0.12078	0.000853	0.122291	0.000853	0.128442		0.000853	0.104446	0.000853	0.109234	0.000853	0.119385		0.000853	0.118547	0.000853	0.12325	0.000853	0.112991
0.000854	0.120425	0.000854	0.123021	0.000854	0.128576		0.000854	0.104975	0.000854	0.111194	0.000854	0.118595		0.000854	0.119234	0.000854	0.122716	0.000854	0.113331
0.000855	0.120466	0.000855	0.122782	0.000855	0.129115		0.000855	0.104379	0.000855	0.111581	0.000855	0.119084		0.000855	0.118823	0.000855	0.121312	0.000855	0.114141
0.000856	0.120595	0.000856	0.122963	0.000856	0.127667		0.000856	0.104763	0.000856	0.11204	0.000856	0.120248		0.000856	0.117962	0.000856	0.122016	0.000856	0.114366
0.000857	0.120107	0.000857	0.122315	0.000857	0.126439		0.000857	0.105303	0.000857	0.113694	0.000857	0.119807		0.000857	0.118268	0.000857	0.123356	0.000857	0.113846
0.000858	0.120726	0.000858	0.122282	0.000858	0.12755		0.000858	0.105243	0.000858	0.114627	0.000858	0.118897		0.000858	0.119408	0.000858	0.123444	0.000858	0.113692
0.000859	0.121644	0.000859	0.123165	0.000859	0.12811		0.000859	0.106087	0.000859	0.11361	0.000859	0.119123		0.000859	0.118511	0.000859	0.12264	0.000859	0.115249
0.00086	0.122002	0.00086	0.122912	0.00086	0.12782		0.00086	0.107657	0.00086	0.11351	0.00086	0.121279		0.00086	0.116582	0.00086	0.122755	0.00086	0.11586
0.000861	0.121436	0.000861	0.123056	0.000861	0.12862		0.000861	0.109185	0.000861	0.111997	0.000861	0.123187		0.000861	0.117499	0.000861	0.122273	0.000861	0.115039
0.000862	0.120138	0.000862	0.123403	0.000862	0.129389		0.000862	0.107701	0.000862	0.107802	0.000862	0.12307		0.000862	0.121646	0.000862	0.12225	0.000862	0.115836
0.000863	0.11982	0.000863	0.123404	0.000863	0.129944		0.000863	0.106883	0.000863	0.107761	0.000863	0.123371		0.000863	0.121325	0.000863	0.122564	0.000863	0.115754
0.000864	0.119714	0.000864	0.122728	0.000864	0.129983		0.000864	0.107497	0.000864	0.109256	0.000864	0.123736		0.000864	0.120821	0.000864	0.123132	0.000864	0.115213
0.000865	0.120925	0.000865	0.122909	0.000865	0.129016		0.000865	0.106189	0.000865	0.110605	0.000865	0.124111		0.000865	0.121609	0.000865	0.124177	0.000865	0.115973
0.000866	0.122058	0.000866	0.124286	0.000866	0.128371		0.000866	0.10574	0.000866	0.112569	0.000866	0.123208		0.000866	0.120366	0.000866	0.124745	0.000866	0.117126
0.000867	0.120784	0.000867	0.12499	0.000867	0.128832		0.000867	0.107454	0.000867	0.111829	0.000867	0.122283		0.000867	0.118973	0.000867	0.124316	0.000867	0.116982
0.000868	0.120808	0.000868	0.125245	0.000868	0.12876		0.000868	0.107977	0.000868	0.11044	0.000868	0.120977		0.000868	0.119276	0.000868	0.124459	0.000868	0.115573
0.000869	0.121303	0.000869	0.125282	0.000869	0.129677		0.000869	0.106878	0.000869	0.111142	0.000869	0.120493		0.000869	0.120298	0.000869	0.125647	0.000869	0.115621
0.00087	0.122532	0.00087	0.124572	0.00087	0.129842		0.00087	0.106274	0.00087	0.112835	0.00087	0.121564		0.00087	0.122091	0.00087	0.125437	0.00087	0.116444
0.000871	0.124025	0.000871	0.124207	0.000871	0.130064		0.000871	0.106743	0.000871	0.111882	0.000871	0.123251		0.000871	0.121472	0.000871	0.125076	0.000871	0.116632
0.000872	0.125113	0.000872	0.125655	0.000872	0.130373		0.000872	0.107827	0.000872	0.110173	0.000872	0.1251		0.000872	0.120886	0.000872	0.125551	0.000872	0.116828
0.000873	0.124942	0.000873	0.127102	0.000873	0.130568		0.000873	0.109137	0.000873	0.111477	0.000873	0.125599		0.000873	0.122036	0.000873	0.125767	0.000873	0.116342
0.000874	0.123976	0.000874	0.127092	0.000874	0.130887		0.000874	0.108943	0.000874	0.113865	0.000874	0.124342		0.000874	0.122442	0.000874	0.12406	0.000874	0.115805
0.000875	0.124125	0.000875	0.126294	0.000875	0.130826		0.000875	0.106824	0.000875	0.115111	0.000875	0.124107		0.000875	0.119785	0.000875	0.123639	0.000875	0.116402
0.000876	0.123815	0.000876	0.126218	0.000876	0.129366		0.000876	0.105822	0.000876	0.115285	0.000876	0.123757		0.000876	0.119522	0.000876	0.123549	0.000876	0.116793
0.000877	0.123073	0.000877	0.126566	0.000877	0.12892		0.000877	0.105017	0.000877	0.114351	0.000877	0.122918		0.000877	0.120221	0.000877	0.123108	0.000877	0.116861
0.000878	0.122103	0.000878	0.12629	0.000878	0.129207		0.000878	0.104169	0.000878	0.113368	0.000878	0.123689		0.000878	0.120294	0.000878	0.123638	0.000878	0.117588
0.000879	0.121048	0.000879	0.126635	0.000879	0.128951		0.000879	0.103628	0.000879	0.113218	0.000879	0.122988		0.000879	0.119609	0.000879	0.125833	0.000879	0.118436
0.00088	0.121815	0.00088	0.128133	0.00088	0.129582		0.00088	0.104632	0.00088	0.112316	0.00088	0.121106		0.00088	0.120618	0.00088	0.126824	0.00088	0.118172
0.000881	0.122574	0.000881	0.128746	0.000881	0.13086		0.000881	0.104368	0.000881	0.11217	0.000881	0.122409		0.000881	0.120929	0.000881	0.127787	0.000881	0.117286
0.000882	0.12248	0.000882	0.128584	0.000882	0.131216		0.000882	0.103791	0.000882	0.113303	0.000882	0.123375		0.000882	0.119772	0.000882	0.128845	0.000882	0.118079
0.000883	0.122811	0.000883	0.128869	0.000883	0.130408		0.000883	0.1041	0.000883	0.113836	0.000883	0.124234		0.000883	0.121169	0.000883	0.128532	0.000883	0.118042
0.000884	0.122879	0.000884	0.129383	0.000884	0.13096		0.000884	0.104006	0.000884	0.113359	0.000884	0.12511		0.000884	0.123519	0.000884	0.127828	0.000884	0.117976
0.000885	0.123856	0.000885	0.128993	0.000885	0.132155		0.000885	0.10282	0.000885	0.112659	0.000885	0.126446		0.000885	0.125435	0.000885	0.128045	0.000885	0.118539
0.000886	0.124605	0.000886	0.129259	0.000886	0.132271		0.000886	0.101629	0.000886	0.113492	0.000886	0.127335		0.000886	0.12545	0.000886	0.127845	0.000886	0.118341
0.000887	0.12303	0.000887	0.129056	0.000887	0.131254		0.000887	0.10294	0.000887	0.115325	0.000887	0.125609		0.000887	0.122999	0.000887	0.127669	0.000887	0.11895
0.000888	0.122028	0.000888	0.127873	0.000888	0.129953		0.000888	0.103127	0.000888	0.11815	0.000888	0.124176		0.000888	0.121076	0.000888	0.129025	0.000888	0.119793
0.000889	0.121656	0.000889	0.127977	0.000889	0.129834		0.000889	0.103377	0.000889	0.120612	0.000889	0.126102		0.000889	0.120811	0.000889	0.128461	0.000889	0.11993
0.00089	0.122405	0.00089	0.128005	0.00089	0.130575		0.00089	0.104473	0.00089	0.11863	0.00089	0.126739		0.00089	0.121924	0.00089	0.127693	0.00089	0.120009
0.000891	0.124074	0.000891	0.127898	0.000891	0.130314		0.000891	0.106484	0.000891	0.115531	0.000891	0.123963		0.000891	0.122789	0.000891	0.127745	0.000891	0.120373
0.000892	0.123691	0.000892	0.129021	0.000892	0.12958		0.000892	0.107884	0.000892	0.115575	0.000892	0.122742		0.000892	0.120984	0.000892	0.127128	0.000892	0.120514
0.000893	0.122646	0.000893	0.130366	0.000893	0.130194		0.000893	0.1079	0.000893	0.114436	0.000893	0.124185		0.000893	0.119486	0.000893	0.128606	0.000893	0.120565
0.000894	0.122506	0.000894	0.130885	0.000894	0.131152		0.000894	0.106785	0.000894	0.114322	0.000894	0.124714		0.000894	0.120367	0.000894	0.129379	0.000894	0.120962
0.000895	0.123338	0.000895	0.130862	0.000895	0.13023		0.000895	0.106569	0.000895	0.117105	0.000895	0.126405		0.000895	0.122133	0.000895	0.128359	0.000895	0.120688
0.000896	0.123716	0.000896	0.130757	0.000896	0.129355		0.000896	0.105309	0.000896	0.118011	0.000896	0.129847		0.000896	0.120944	0.000896	0.128777	0.000896	0.11977
0.000897	0.12261	0.000897	0.130311	0.000897	0.129783		0.000897	0.10482	0.000897	0.117759	0.000897	0.129554		0.000897	0.120685	0.000897	0.129089	0.000897	0.119952
0.000898	0.123353	0.000898	0.129708	0.000898	0.130982		0.000898	0.103997	0.000898	0.116975	0.000898	0.127373		0.000898	0.119986	0.000898	0.128679	0.000898	0.12007
0.000899	0.123207	0.000899	0.130102	0.000899	0.131001		0.000899	0.103481	0.000899	0.116543	0.000899	0.124947		0.000899	0.118269	0.000899	0.128562	0.000899	0.119963
0.0009	0.121676	0.0009	0.130364	0.0009	0.13094		0.0009	0.106117	0.0009	0.115509	0.0009	0.124858		0.0009	0.11791	0.0009	0.129935	0.0009	0.120676
0.000901	0.121902	0.000901	0.130628	0.000901	0.130984		0.000901	0.107817	0.000901	0.11548	0.000901	0.125494		0.000901	0.119993	0.000901	0.130444	0.000901	0.120322
0.000902	0.123041	0.000902	0.131498	0.000902	0.131145		0.000902	0.107403	0.000902	0.114622	0.000902	0.124295		0.000902	0.121694	0.000902	0.130642	0.000902	0.119626
0.000903	0.122604	0.000903	0.131391	0.000903	0.131097		0.000903	0.107981	0.000903	0.115183	0.000903	0.126023		0.000903	0.120078	0.000903	0.131513	0.000903	0.120097
0.000904	0.12258	0.000904	0.13079	0.000904	0.130726		0.000904	0.1069	0.000904	0.117695	0.000904	0.126789		0.000904	0.120076	0.000904	0.131513	0.000904	0.120585
0.000905	0.122073	0.000905	0.130617	0.000905	0.130786		0.000905	0.105223	0.000905	0.119856	0.000905	0.127745		0.000905	0.121728	0.000905	0.131801	0.000905	0.120648
0.000906	0.120871	0.000906	0.130483	0.000906	0.130438		0.000906	0.105857	0.000906	0.11794	0.000906	0.127876		0.000906	0.121126	0.000906	0.130796	0.000906	0.121119
0.000907	0.121488	0.000907	0.131533	0.000907	0.130639		0.000907	0.107403	0.000907	0.114962	0.000907	0.127531		0.000907	0.118905	0.000907	0.129569	0.000907	0.121101
0.000908	0.12239	0.000908	0.132148	0.000908	0.130565		0.000908	0.107694	0.000908	0.115122	0.000908	0.127307		0.000908	0.120807	0.000908	0.129984	0.000908	0.121143
0.000909	0.122739	0.000909	0.131992	0.000909	0.130388		0.000909	0.107283	0.000909	0.114391	0.000909	0.127621		0.000909	0.123529	0.000909	0.13131	0.000909	0.120888
0.00091	0.123047	0.00091	0.132222	0.00091	0.13023		0.00091	0.108579	0.00091	0.112412	0.00091	0.127507		0.00091	0.123083	0.00091	0.131415	0.00091	0.12016
0.000911	0.123509	0.000911	0.133107	0.000911	0.130473		0.000911	0.110462	0.000911	0.114846	0.000911	0.127047		0.000911	0.122157	0.000911	0.130406	0.000911	0.120489
0.000912	0.122669	0.000912	0.13304	0.000912	0.130688		0.000912	0.108848	0.000912	0.118945	0.000912	0.126457		0.000912	0.11948	0.000912	0.130869	0.000912	0.121045
0.000913	0.121986	0.000913	0.132194	0.000913	0.130637		0.000913	0.104856	0.000913	0.119672	0.000913	0.125233		0.000913	0.117569	0.000913	0.131195	0.000913	0.121389
0.000914	0.123529	0.000914	0.133584	0.000914	0.130859		0.000914	0.103256	0.000914	0.119757	0.000914	0.12458		0.000914	0.118583	0.000914	0.130566	0.000914	0.121783
0.000915	0.124494	0.000915	0.133942	0.000915	0.130907		0.000915	0.103169	0.000915	0.119889	0.000915	0.127129		0.000915	0.118781	0.000915	0.130703	0.000915	0.121437
0.000916	0.125246	0.000916	0.132962	0.000916	0.130382		0.000916	0.103977	0.000916	0.118174	0.000916	0.128902		0.000916	0.119755	0.000916	0.131104	0.000916	0.121752
0.000917	0.124968	0.000917	0.133266	0.000917	0.130148		0.000917	0.104627	0.000917	0.116776	0.000917	0.128597		0.000917	0.120456	0.000917	0.130666	0.000917	0.122057
0.000918	0.124081	0.000918	0.132656	0.000918	0.130319		0.000918	0.104579	0.000918	0.117124	0.000918	0.12602		0.000918	0.119664	0.000918	0.130776	0.000918	0.121502
0.000919	0.124067	0.000919	0.132161	0.000919	0.131075		0.000919	0.103619	0.000919	0.115776	0.000919	0.125181		0.000919	0.119228	0.000919	0.131246	0.000919	0.121344
0.00092	0.12467	0.00092	0.133389	0.00092	0.132519		0.00092	0.105568	0.00092	0.116291	0.00092	0.126744		0.00092	0.119903	0.00092	0.131764	0.00092	0.121704
0.000921	0.125804	0.000921	0.134478	0.000921	0.133079		0.000921	0.106755	0.000921	0.117627	0.000921	0.126111		0.000921	0.120876	0.000921	0.13192	0.000921	0.121861
0.000922	0.12735	0.000922	0.134324	0.000922	0.131878		0.000922	0.107034	0.000922	0.117285	0.000922	0.12586		0.000922	0.12234	0.000922	0.131591	0.000922	0.121695
0.000923	0.127914	0.000923	0.134329	0.000923	0.131242		0.000923	0.105779	0.000923	0.116303	0.000923	0.129227		0.000923	0.123491	0.000923	0.13186	0.000923	0.121867
0.000924	0.12664	0.000924	0.134777	0.000924	0.131182		0.000924	0.10498	0.000924	0.118072	0.000924	0.129769		0.000924	0.122259	0.000924	0.132043	0.000924	0.121666
0.000925	0.125132	0.000925	0.134197	0.000925	0.131337		0.000925	0.106277	0.000925	0.120999	0.000925	0.129472		0.000925	0.120612	0.000925	0.132516	0.000925	0.121765
0.000926	0.124495	0.000926	0.133134	0.000926	0.131562		0.000926	0.105473	0.000926	0.120406	0.000926	0.131777		0.000926	0.121461	0.000926	0.13231	0.000926	0.122681
0.000927	0.124577	0.000927	0.132606	0.000927	0.13131		0.000927	0.106411	0.000927	0.118144	0.000927	0.129925		0.000927	0.123028	0.000927	0.132714	0.000927	0.123564
0.000928	0.125011	0.000928	0.133235	0.000928	0.131464		0.000928	0.108101	0.000928	0.118501	0.000928	0.128732		0.000928	0.12423	0.000928	0.13333	0.000928	0.124004
0.000929	0.126222	0.000929	0.135442	0.000929	0.132792		0.000929	0.108445	0.000929	0.119793	0.000929	0.128646		0.000929	0.124752	0.000929	0.134674	0.000929	0.123644
0.00093	0.127073	0.00093	0.136897	0.00093	0.133325		0.00093	0.108015	0.00093	0.119665	0.00093	0.128401		0.00093	0.123976	0.00093	0.135078	0.00093	0.123694
0.000931	0.126982	0.000931	0.136506	0.000931	0.132135		0.000931	0.107228	0.000931	0.121722	0.000931	0.127321		0.000931	0.123636	0.000931	0.133583	0.000931	0.123762
0.000932	0.126325	0.000932	0.135413	0.000932	0.131		0.000932	0.105878	0.000932	0.122088	0.000932	0.126512		0.000932	0.124457	0.000932	0.133348	0.000932	0.123898
0.000933	0.127652	0.000933	0.134413	0.000933	0.131865		0.000933	0.106492	0.000933	0.119507	0.000933	0.126873		0.000933	0.124423	0.000933	0.133668	0.000933	0.124119
0.000934	0.129061	0.000934	0.133951	0.000934	0.133772		0.000934	0.110602	0.000934	0.119045	0.000934	0.12839		0.000934	0.125174	0.000934	0.133776	0.000934	0.123999
0.000935	0.128859	0.000935	0.134573	0.000935	0.133808		0.000935	0.110459	0.000935	0.119061	0.000935	0.128848		0.000935	0.126441	0.000935	0.135112	0.000935	0.123753
0.000936	0.128458	0.000936	0.136199	0.000936	0.132829		0.000936	0.108159	0.000936	0.118754	0.000936	0.127083		0.000936	0.126586	0.000936	0.13511	0.000936	0.124347
0.000937	0.129119	0.000937	0.136527	0.000937	0.13179		0.000937	0.109416	0.000937	0.11988	0.000937	0.126792		0.000937	0.125849	0.000937	0.134282	0.000937	0.124846
0.000938	0.130002	0.000938	0.136636	0.000938	0.13158		0.000938	0.11151	0.000938	0.120998	0.000938	0.129236		0.000938	0.1254	0.000938	0.134088	0.000938	0.125113
0.000939	0.130197	0.000939	0.137282	0.000939	0.132128		0.000939	0.111177	0.000939	0.119931	0.000939	0.128472		0.000939	0.124038	0.000939	0.13443	0.000939	0.12564
0.00094	0.129021	0.00094	0.137344	0.00094	0.132292		0.00094	0.11053	0.00094	0.120079	0.00094	0.126673		0.00094	0.122772	0.00094	0.135172	0.00094	0.125556
0.000941	0.128729	0.000941	0.137096	0.000941	0.132677		0.000941	0.10863	0.000941	0.119726	0.000941	0.127659		0.000941	0.122818	0.000941	0.135497	0.000941	0.125491
0.000942	0.129153	0.000942	0.13727	0.000942	0.133379		0.000942	0.106232	0.000942	0.118289	0.000942	0.126764		0.000942	0.123599	0.000942	0.1357	0.000942	0.125085
0.000943	0.129644	0.000943	0.137561	0.000943	0.133313		0.000943	0.107191	0.000943	0.117156	0.000943	0.123545		0.000943	0.125413	0.000943	0.136794	0.000943	0.125167
0.000944	0.12963	0.000944	0.13857	0.000944	0.133717		0.000944	0.10884	0.000944	0.117444	0.000944	0.123126		0.000944	0.126103	0.000944	0.138019	0.000944	0.125241
0.000945	0.129535	0.000945	0.139488	0.000945	0.135318		0.000945	0.110141	0.000945	0.118245	0.000945	0.124902		0.000945	0.128328	0.000945	0.138062	0.000945	0.125082
0.000946	0.130536	0.000946	0.138626	0.000946	0.136115		0.000946	0.114054	0.000946	0.121024	0.000946	0.126823		0.000946	0.128682	0.000946	0.137595	0.000946	0.125243
0.000947	0.13085	0.000947	0.138314	0.000947	0.136157		0.000947	0.117266	0.000947	0.121186	0.000947	0.127017		0.000947	0.128349	0.000947	0.136422	0.000947	0.125781
0.000948	0.130099	0.000948	0.138253	0.000948	0.135492		0.000948	0.11696	0.000948	0.117263	0.000948	0.127773		0.000948	0.127939	0.000948	0.135323	0.000948	0.125761
0.000949	0.128426	0.000949	0.137785	0.000949	0.135717		0.000949	0.114799	0.000949	0.114724	0.000949	0.127524		0.000949	0.129258	0.000949	0.135181	0.000949	0.125556
0.00095	0.12816	0.00095	0.136809	0.00095	0.137219		0.00095	0.111708	0.00095	0.115388	0.00095	0.126718		0.00095	0.131569	0.00095	0.135543	0.00095	0.125478
0.000951	0.129285	0.000951	0.136686	0.000951	0.137828		0.000951	0.11104	0.000951	0.116809	0.000951	0.127645		0.000951	0.132589	0.000951	0.135364	0.000951	0.125693
0.000952	0.13021	0.000952	0.137013	0.000952	0.13777		0.000952	0.110825	0.000952	0.118059	0.000952	0.127298		0.000952	0.132503	0.000952	0.136485	0.000952	0.126379
0.000953	0.129665	0.000953	0.137931	0.000953	0.138422		0.000953	0.112175	0.000953	0.11743	0.000953	0.126837		0.000953	0.130592	0.000953	0.138246	0.000953	0.12617
0.000954	0.12996	0.000954	0.139059	0.000954	0.138809		0.000954	0.115084	0.000954	0.116322	0.000954	0.126375		0.000954	0.128296	0.000954	0.139426	0.000954	0.125655
0.000955	0.130594	0.000955	0.138651	0.000955	0.13777		0.000955	0.115793	0.000955	0.115443	0.000955	0.12682		0.000955	0.127746	0.000955	0.138491	0.000955	0.12519
0.000956	0.130404	0.000956	0.137081	0.000956	0.137402		0.000956	0.115612	0.000956	0.116351	0.000956	0.128472		0.000956	0.129358	0.000956	0.1386	0.000956	0.124964
0.000957	0.130429	0.000957	0.136872	0.000957	0.138926		0.000957	0.116322	0.000957	0.117687	0.000957	0.128033		0.000957	0.131185	0.000957	0.13886	0.000957	0.124378
0.000958	0.131467	0.000958	0.137411	0.000958	0.139928		0.000958	0.117701	0.000958	0.115874	0.000958	0.126465		0.000958	0.133511	0.000958	0.139818	0.000958	0.123945
0.000959	0.131679	0.000959	0.137128	0.000959	0.138989		0.000959	0.11761	0.000959	0.11734	0.000959	0.127291		0.000959	0.134532	0.000959	0.140121	0.000959	0.124422
0.00096	0.132004	0.00096	0.136816	0.00096	0.137536		0.00096	0.117927	0.00096	0.119552	0.00096	0.128851		0.00096	0.133274	0.00096	0.140054	0.00096	0.124394
0.000961	0.131508	0.000961	0.138253	0.000961	0.13762		0.000961	0.117406	0.000961	0.118311	0.000961	0.127886		0.000961	0.132853	0.000961	0.139319	0.000961	0.124794
0.000962	0.131526	0.000962	0.139375	0.000962	0.13899		0.000962	0.116459	0.000962	0.118548	0.000962	0.127008		0.000962	0.132422	0.000962	0.138402	0.000962	0.124997
0.000963	0.131907	0.000963	0.139208	0.000963	0.139765		0.000963	0.11589	0.000963	0.119554	0.000963	0.126845		0.000963	0.132346	0.000963	0.137669	0.000963	0.124338
0.000964	0.132588	0.000964	0.138045	0.000964	0.139212		0.000964	0.114817	0.000964	0.117954	0.000964	0.126219		0.000964	0.13268	0.000964	0.137132	0.000964	0.124863
0.000965	0.131225	0.000965	0.13829	0.000965	0.139316		0.000965	0.115532	0.000965	0.1177	0.000965	0.125845		0.000965	0.131946	0.000965	0.137437	0.000965	0.125714
0.000966	0.130718	0.000966	0.139326	0.000966	0.139868		0.000966	0.115679	0.000966	0.118338	0.000966	0.12649		0.000966	0.130734	0.000966	0.13724	0.000966	0.125513
0.000967	0.132095	0.000967	0.13923	0.000967	0.139547		0.000967	0.116619	0.000967	0.118157	0.000967	0.126784		0.000967	0.128305	0.000967	0.136638	0.000967	0.125343
0.000968	0.131638	0.000968	0.138917	0.000968	0.138947		0.000968	0.118178	0.000968	0.117081	0.000968	0.126591		0.000968	0.126453	0.000968	0.137681	0.000968	0.125392
0.000969	0.131426	0.000969	0.138752	0.000969	0.139132		0.000969	0.117156	0.000969	0.117199	0.000969	0.124964		0.000969	0.125636	0.000969	0.139086	0.000969	0.125513
0.00097	0.131489	0.00097	0.138516	0.00097	0.139904		0.00097	0.114804	0.00097	0.11669	0.00097	0.126188		0.00097	0.126731	0.00097	0.138888	0.00097	0.126199
0.000971	0.131145	0.000971	0.138476	0.000971	0.140765		0.000971	0.114018	0.000971	0.118332	0.000971	0.126196		0.000971	0.129676	0.000971	0.138816	0.000971	0.126419
0.000972	0.131045	0.000972	0.13861	0.000972	0.142231		0.000972	0.114547	0.000972	0.119109	0.000972	0.123681		0.000972	0.130797	0.000972	0.138262	0.000972	0.125963
0.000973	0.131183	0.000973	0.138747	0.000973	0.142564		0.000973	0.11593	0.000973	0.117006	0.000973	0.124133		0.000973	0.128895	0.000973	0.138255	0.000973	0.12587
0.000974	0.131651	0.000974	0.139281	0.000974	0.141294		0.000974	0.11702	0.000974	0.117089	0.000974	0.126033		0.000974	0.128113	0.000974	0.138255	0.000974	0.125215
0.000975	0.132327	0.000975	0.139456	0.000975	0.1397		0.000975	0.116869	0.000975	0.11733	0.000975	0.125548		0.000975	0.129523	0.000975	0.139617	0.000975	0.124153
0.000976	0.133112	0.000976	0.140055	0.000976	0.139169		0.000976	0.114721	0.000976	0.11797	0.000976	0.124827		0.000976	0.130795	0.000976	0.140336	0.000976	0.123842
0.000977	0.133451	0.000977	0.140106	0.000977	0.139985		0.000977	0.115992	0.000977	0.119825	0.000977	0.124684		0.000977	0.128821	0.000977	0.141201	0.000977	0.124827
0.000978	0.132777	0.000978	0.141553	0.000978	0.140026		0.000978	0.115617	0.000978	0.120101	0.000978	0.123683		0.000978	0.127617	0.000978	0.142663	0.000978	0.126035
0.000979	0.132977	0.000979	0.142313	0.000979	0.139797		0.000979	0.114547	0.000979	0.121028	0.000979	0.123767		0.000979	0.128946	0.000979	0.142223	0.000979	0.126569
0.00098	0.132731	0.00098	0.141567	0.00098	0.139753		0.00098	0.115815	0.00098	0.122089	0.00098	0.124767		0.00098	0.12954	0.00098	0.141435	0.00098	0.126673
0.000981	0.132015	0.000981	0.140458	0.000981	0.140445		0.000981	0.11791	0.000981	0.119577	0.000981	0.124241		0.000981	0.130867	0.000981	0.141547	0.000981	0.125987
0.000982	0.1328	0.000982	0.140814	0.000982	0.140557		0.000982	0.116687	0.000982	0.118722	0.000982	0.123157		0.000982	0.132812	0.000982	0.142435	0.000982	0.125319
0.000983	0.134294	0.000983	0.141658	0.000983	0.1402		0.000983	0.118629	0.000983	0.119776	0.000983	0.122986		0.000983	0.131877	0.000983	0.14239	0.000983	0.126088
0.000984	0.135119	0.000984	0.141442	0.000984	0.141651		0.000984	0.121064	0.000984	0.118575	0.000984	0.122462		0.000984	0.131561	0.000984	0.142804	0.000984	0.126486
0.000985	0.136036	0.000985	0.142029	0.000985	0.142351		0.000985	0.119798	0.000985	0.117026	0.000985	0.124629		0.000985	0.131361	0.000985	0.143102	0.000985	0.126538
0.000986	0.136269	0.000986	0.141236	0.000986	0.141332		0.000986	0.117824	0.000986	0.118306	0.000986	0.127007		0.000986	0.131196	0.000986	0.142719	0.000986	0.12704
0.000987	0.136426	0.000987	0.140185	0.000987	0.140735		0.000987	0.117963	0.000987	0.118191	0.000987	0.12729		0.000987	0.129215	0.000987	0.143564	0.000987	0.126875
0.000988	0.136511	0.000988	0.140923	0.000988	0.140694		0.000988	0.117886	0.000988	0.120192	0.000988	0.126556		0.000988	0.128485	0.000988	0.143531	0.000988	0.125848
0.000989	0.13612	0.000989	0.141112	0.000989	0.141025		0.000989	0.118079	0.000989	0.121409	0.000989	0.124599		0.000989	0.127514	0.000989	0.142097	0.000989	0.125212
0.00099	0.134802	0.00099	0.140012	0.00099	0.14172		0.00099	0.118299	0.00099	0.122078	0.00099	0.122835		0.00099	0.127504	0.00099	0.141857	0.00099	0.124635
0.000991	0.134764	0.000991	0.139635	0.000991	0.142248		0.000991	0.119044	0.000991	0.122361	0.000991	0.122609		0.000991	0.129933	0.000991	0.141706	0.000991	0.125353
0.000992	0.135454	0.000992	0.14103	0.000992	0.142867		0.000992	0.117765	0.000992	0.122302	0.000992	0.123875		0.000992	0.130357	0.000992	0.140976	0.000992	0.126641
0.000993	0.135466	0.000993	0.141678	0.000993	0.143676		0.000993	0.116879	0.000993	0.12131	0.000993	0.126391		0.000993	0.128979	0.000993	0.141839	0.000993	0.12714
0.000994	0.136136	0.000994	0.141815	0.000994	0.143471		0.000994	0.116677	0.000994	0.121003	0.000994	0.127273		0.000994	0.128126	0.000994	0.143168	0.000994	0.127083
0.000995	0.137427	0.000995	0.1421	0.000995	0.143533		0.000995	0.116848	0.000995	0.12316	0.000995	0.126938		0.000995	0.130496	0.000995	0.143421	0.000995	0.127695
0.000996	0.137261	0.000996	0.142131	0.000996	0.144718		0.000996	0.116979	0.000996	0.125367	0.000996	0.12697		0.000996	0.132773	0.000996	0.14355	0.000996	0.128425
0.000997	0.135651	0.000997	0.142157	0.000997	0.1454		0.000997	0.118171	0.000997	0.126162	0.000997	0.125141		0.000997	0.132862	0.000997	0.142611	0.000997	0.128366
0.000998	0.135189	0.000998	0.14301	0.000998	0.145749		0.000998	0.118547	0.000998	0.126282	0.000998	0.123072		0.000998	0.13334	0.000998	0.143368	0.000998	0.128297
0.000999	0.134802	0.000999	0.143281	0.000999	0.145877		0.000999	0.118124	0.000999	0.124571	0.000999	0.123276		0.000999	0.134615	0.000999	0.144473	0.000999	0.129025
0.001	0.13531	0.001	0.142544	0.001	0.145065		0.001	0.118293	0.001	0.124878	0.001	0.124674		0.001	0.133915	0.001	0.144831	0.001	0.129266
0.001001	0.137136	0.001001	0.142355	0.001001	0.144479		0.001001	0.118671	0.001001	0.126111	0.001001	0.124461		0.001001	0.134227	0.001001	0.14438	0.001001	0.129099
0.001002	0.138858	0.001002	0.141655	0.001002	0.143906		0.001002	0.120215	0.001002	0.12364	0.001002	0.125341		0.001002	0.134039	0.001002	0.143815	0.001002	0.128866
0.001003	0.138823	0.001003	0.141748	0.001003	0.143704		0.001003	0.12157	0.001003	0.123024	0.001003	0.128443		0.001003	0.132595	0.001003	0.143608	0.001003	0.128597
0.001004	0.138873	0.001004	0.142528	0.001004	0.144683		0.001004	0.121458	0.001004	0.124133	0.001004	0.12837		0.001004	0.132875	0.001004	0.144008	0.001004	0.129212
0.001005	0.13925	0.001005	0.143213	0.001005	0.144719		0.001005	0.122154	0.001005	0.124245	0.001005	0.125946		0.001005	0.135689	0.001005	0.144372	0.001005	0.129496
0.001006	0.138753	0.001006	0.144145	0.001006	0.144882		0.001006	0.123071	0.001006	0.124107	0.001006	0.127636		0.001006	0.137659	0.001006	0.144748	0.001006	0.130015
0.001007	0.138236	0.001007	0.143612	0.001007	0.145047		0.001007	0.121904	0.001007	0.124233	0.001007	0.128749		0.001007	0.137398	0.001007	0.14483	0.001007	0.130091
0.001008	0.139424	0.001008	0.14258	0.001008	0.145259		0.001008	0.121213	0.001008	0.125011	0.001008	0.127189		0.001008	0.138169	0.001008	0.143821	0.001008	0.129123
0.001009	0.139601	0.001009	0.142822	0.001009	0.145255		0.001009	0.121136	0.001009	0.124836	0.001009	0.126865		0.001009	0.139219	0.001009	0.143427	0.001009	0.12856
0.00101	0.13804	0.00101	0.141949	0.00101	0.145407		0.00101	0.122343	0.00101	0.124863	0.00101	0.127569		0.00101	0.138898	0.00101	0.144456	0.00101	0.130003
0.001011	0.137625	0.001011	0.142404	0.001011	0.14487		0.001011	0.122841	0.001011	0.124829	0.001011	0.12802		0.001011	0.137349	0.001011	0.14497	0.001011	0.130496
0.001012	0.137715	0.001012	0.142813	0.001012	0.144974		0.001012	0.124299	0.001012	0.125867	0.001012	0.130914		0.001012	0.138502	0.001012	0.145794	0.001012	0.131117
0.001013	0.138315	0.001013	0.142384	0.001013	0.145039		0.001013	0.124203	0.001013	0.127057	0.001013	0.132737		0.001013	0.138581	0.001013	0.145852	0.001013	0.132293
0.001014	0.139322	0.001014	0.142632	0.001014	0.145426		0.001014	0.123418	0.001014	0.123828	0.001014	0.131336		0.001014	0.136934	0.001014	0.145334	0.001014	0.132565
0.001015	0.139168	0.001015	0.143347	0.001015	0.146617		0.001015	0.124659	0.001015	0.121791	0.001015	0.13232		0.001015	0.139311	0.001015	0.145117	0.001015	0.132375
0.001016	0.137553	0.001016	0.144355	0.001016	0.146569		0.001016	0.124959	0.001016	0.122962	0.001016	0.131476		0.001016	0.141198	0.001016	0.143982	0.001016	0.132675
0.001017	0.136648	0.001017	0.145943	0.001017	0.14584		0.001017	0.124479	0.001017	0.125576	0.001017	0.129886		0.001017	0.141569	0.001017	0.144857	0.001017	0.132969
0.001018	0.13761	0.001018	0.145985	0.001018	0.145897		0.001018	0.124303	0.001018	0.127961	0.001018	0.130067		0.001018	0.140653	0.001018	0.14712	0.001018	0.132277
0.001019	0.138239	0.001019	0.143548	0.001019	0.145662		0.001019	0.123689	0.001019	0.127592	0.001019	0.132436		0.001019	0.140111	0.001019	0.148029	0.001019	0.132289
0.00102	0.138901	0.00102	0.14303	0.00102	0.144634		0.00102	0.1219	0.00102	0.126109	0.00102	0.133291		0.00102	0.140244	0.00102	0.147672	0.00102	0.132465
0.001021	0.139096	0.001021	0.143971	0.001021	0.145359		0.001021	0.123255	0.001021	0.126518	0.001021	0.131961		0.001021	0.141239	0.001021	0.146477	0.001021	0.132383
0.001022	0.138287	0.001022	0.145331	0.001022	0.147383		0.001022	0.125828	0.001022	0.126903	0.001022	0.132695		0.001022	0.142246	0.001022	0.145096	0.001022	0.132914
0.001023	0.137327	0.001023	0.146348	0.001023	0.147438		0.001023	0.126641	0.001023	0.123297	0.001023	0.13333		0.001023	0.143356	0.001023	0.144608	0.001023	0.133455
0.001024	0.136284	0.001024	0.145666	0.001024	0.146394		0.001024	0.127798	0.001024	0.122596	0.001024	0.133328		0.001024	0.142464	0.001024	0.14612	0.001024	0.135006
0.001025	0.135803	0.001025	0.144453	0.001025	0.145914		0.001025	0.127002	0.001025	0.121729	0.001025	0.134519		0.001025	0.140942	0.001025	0.147233	0.001025	0.136205
0.001026	0.135476	0.001026	0.143512	0.001026	0.146194		0.001026	0.123147	0.001026	0.122433	0.001026	0.137105		0.001026	0.139409	0.001026	0.146965	0.001026	0.136296
0.001027	0.136417	0.001027	0.143024	0.001027	0.14685		0.001027	0.121027	0.001027	0.125548	0.001027	0.13669		0.001027	0.140011	0.001027	0.146849	0.001027	0.136731
0.001028	0.137088	0.001028	0.143389	0.001028	0.146404		0.001028	0.12015	0.001028	0.128027	0.001028	0.135253		0.001028	0.140493	0.001028	0.146118	0.001028	0.136694
0.001029	0.137575	0.001029	0.143974	0.001029	0.146092		0.001029	0.12073	0.001029	0.126955	0.001029	0.136964		0.001029	0.141514	0.001029	0.144957	0.001029	0.135748
0.00103	0.137363	0.00103	0.142719	0.00103	0.144933		0.00103	0.121761	0.00103	0.127125	0.00103	0.138381		0.00103	0.143149	0.00103	0.144648	0.00103	0.135044
0.001031	0.135784	0.001031	0.141973	0.001031	0.144344		0.001031	0.12438	0.001031	0.128331	0.001031	0.139932		0.001031	0.144361	0.001031	0.14594	0.001031	0.135922
0.001032	0.135376	0.001032	0.142621	0.001032	0.144609		0.001032	0.124061	0.001032	0.12844	0.001032	0.13959		0.001032	0.145026	0.001032	0.146657	0.001032	0.137032
0.001033	0.136885	0.001033	0.142631	0.001033	0.145528		0.001033	0.123619	0.001033	0.129253	0.001033	0.136617		0.001033	0.145225	0.001033	0.146366	0.001033	0.138026
0.001034	0.137473	0.001034	0.142844	0.001034	0.145936		0.001034	0.125326	0.001034	0.130071	0.001034	0.136341		0.001034	0.143961	0.001034	0.146788	0.001034	0.139597
0.001035	0.137471	0.001035	0.144005	0.001035	0.145502		0.001035	0.126338	0.001035	0.129286	0.001035	0.139037		0.001035	0.142614	0.001035	0.147088	0.001035	0.140349
0.001036	0.136932	0.001036	0.144668	0.001036	0.144237		0.001036	0.125187	0.001036	0.128492	0.001036	0.139336		0.001036	0.142816	0.001036	0.147132	0.001036	0.140236
0.001037	0.137551	0.001037	0.14489	0.001037	0.14323		0.001037	0.123766	0.001037	0.12789	0.001037	0.136375		0.001037	0.142339	0.001037	0.147543	0.001037	0.140075
0.001038	0.13834	0.001038	0.144892	0.001038	0.143119		0.001038	0.123739	0.001038	0.125834	0.001038	0.1384		0.001038	0.143426	0.001038	0.147213	0.001038	0.139382
0.001039	0.137951	0.001039	0.14463	0.001039	0.14376		0.001039	0.123276	0.001039	0.127487	0.001039	0.141087		0.001039	0.145181	0.001039	0.146616	0.001039	0.139417
0.00104	0.138374	0.00104	0.14451	0.00104	0.143772		0.00104	0.121664	0.00104	0.129044	0.00104	0.140618		0.00104	0.14435	0.00104	0.145134	0.00104	0.139702
0.001041	0.13863	0.001041	0.14415	0.001041	0.144357		0.001041	0.12006	0.001041	0.128257	0.001041	0.141342		0.001041	0.143805	0.001041	0.144433	0.001041	0.139565
0.001042	0.13852	0.001042	0.143908	0.001042	0.144773		0.001042	0.119893	0.001042	0.129991	0.001042	0.141013		0.001042	0.142549	0.001042	0.145501	0.001042	0.13989
0.001043	0.138368	0.001043	0.1443	0.001043	0.144672		0.001043	0.121126	0.001043	0.131676	0.001043	0.138763		0.001043	0.143564	0.001043	0.145859	0.001043	0.14021
0.001044	0.139036	0.001044	0.144496	0.001044	0.146384		0.001044	0.121961	0.001044	0.131275	0.001044	0.137457		0.001044	0.144972	0.001044	0.147184	0.001044	0.13916
0.001045	0.139734	0.001045	0.143921	0.001045	0.147443		0.001045	0.124801	0.001045	0.13164	0.001045	0.140272		0.001045	0.145084	0.001045	0.148421	0.001045	0.139103
0.001046	0.139868	0.001046	0.144684	0.001046	0.147606		0.001046	0.127629	0.001046	0.131776	0.001046	0.140889		0.001046	0.144219	0.001046	0.148305	0.001046	0.140734
0.001047	0.138762	0.001047	0.145209	0.001047	0.147206		0.001047	0.128739	0.001047	0.131714	0.001047	0.139979		0.001047	0.144308	0.001047	0.147718	0.001047	0.141424
0.001048	0.137753	0.001048	0.144705	0.001048	0.145648		0.001048	0.128404	0.001048	0.130378	0.001048	0.141676		0.001048	0.147029	0.001048	0.147775	0.001048	0.14159
0.001049	0.137363	0.001049	0.144151	0.001049	0.145295		0.001049	0.126584	0.001049	0.129806	0.001049	0.140846		0.001049	0.148856	0.001049	0.148219	0.001049	0.142612
0.00105	0.137257	0.00105	0.143929	0.00105	0.145269		0.00105	0.125098	0.00105	0.129856	0.00105	0.140402		0.00105	0.146886	0.00105	0.146494	0.00105	0.142762
0.001051	0.137677	0.001051	0.144237	0.001051	0.144704		0.001051	0.12539	0.001051	0.131019	0.001051	0.140862		0.001051	0.146176	0.001051	0.14567	0.001051	0.142906
0.001052	0.137136	0.001052	0.143774	0.001052	0.144695		0.001052	0.126522	0.001052	0.131564	0.001052	0.141186		0.001052	0.146206	0.001052	0.146918	0.001052	0.143219
0.001053	0.137299	0.001053	0.14301	0.001053	0.144644		0.001053	0.125601	0.001053	0.131204	0.001053	0.14063		0.001053	0.146226	0.001053	0.146653	0.001053	0.141546
0.001054	0.138104	0.001054	0.141836	0.001054	0.143498		0.001054	0.125033	0.001054	0.131176	0.001054	0.14125		0.001054	0.149177	0.001054	0.146687	0.001054	0.140651
0.001055	0.137426	0.001055	0.142404	0.001055	0.142625		0.001055	0.124641	0.001055	0.13051	0.001055	0.142378		0.001055	0.150041	0.001055	0.147063	0.001055	0.141371
0.001056	0.136323	0.001056	0.144956	0.001056	0.143084		0.001056	0.126407	0.001056	0.129441	0.001056	0.143871		0.001056	0.150136	0.001056	0.146702	0.001056	0.141508
0.001057	0.137165	0.001057	0.145091	0.001057	0.143458		0.001057	0.126693	0.001057	0.128524	0.001057	0.144805		0.001057	0.151178	0.001057	0.146641	0.001057	0.142025
0.001058	0.137799	0.001058	0.14403	0.001058	0.144155		0.001058	0.125945	0.001058	0.129052	0.001058	0.144905		0.001058	0.150188	0.001058	0.145519	0.001058	0.143234
0.001059	0.137372	0.001059	0.144529	0.001059	0.145082		0.001059	0.126476	0.001059	0.128863	0.001059	0.142337		0.001059	0.148616	0.001059	0.1444	0.001059	0.143716
0.00106	0.1377	0.00106	0.145428	0.00106	0.144836		0.00106	0.126055	0.00106	0.128171	0.00106	0.142589		0.00106	0.148535	0.00106	0.144305	0.00106	0.143821
0.001061	0.137642	0.001061	0.144296	0.001061	0.144549		0.001061	0.127119	0.001061	0.128672	0.001061	0.142022		0.001061	0.146766	0.001061	0.144339	0.001061	0.144042
0.001062	0.137135	0.001062	0.143925	0.001062	0.14503		0.001062	0.128428	0.001062	0.128179	0.001062	0.137523		0.001062	0.146298	0.001062	0.14402	0.001062	0.143924
0.001063	0.139073	0.001063	0.143716	0.001063	0.1451		0.001063	0.126784	0.001063	0.128513	0.001063	0.136462		0.001063	0.148636	0.001063	0.143501	0.001063	0.144146
0.001064	0.139872	0.001064	0.142741	0.001064	0.146625		0.001064	0.125126	0.001064	0.129458	0.001064	0.137579		0.001064	0.148868	0.001064	0.143529	0.001064	0.14433
0.001065	0.138115	0.001065	0.142466	0.001065	0.14671		0.001065	0.124991	0.001065	0.131368	0.001065	0.138265		0.001065	0.148518	0.001065	0.144183	0.001065	0.144123
0.001066	0.138427	0.001066	0.143293	0.001066	0.146071		0.001066	0.126178	0.001066	0.131002	0.001066	0.139332		0.001066	0.147946	0.001066	0.144216	0.001066	0.143486
0.001067	0.138582	0.001067	0.143763	0.001067	0.145673		0.001067	0.127038	0.001067	0.130798	0.001067	0.140988		0.001067	0.146841	0.001067	0.143672	0.001067	0.142634
0.001068	0.137169	0.001068	0.144419	0.001068	0.146113		0.001068	0.126769	0.001068	0.13136	0.001068	0.140559		0.001068	0.147608	0.001068	0.144112	0.001068	0.142953
0.001069	0.136796	0.001069	0.143977	0.001069	0.146569		0.001069	0.125845	0.001069	0.132026	0.001069	0.138876		0.001069	0.149626	0.001069	0.143457	0.001069	0.143416
0.00107	0.138299	0.00107	0.143911	0.00107	0.146697		0.00107	0.12439	0.00107	0.130877	0.00107	0.138296		0.00107	0.1511	0.00107	0.142462	0.00107	0.143901
0.001071	0.140414	0.001071	0.143726	0.001071	0.147554		0.001071	0.12386	0.001071	0.128093	0.001071	0.139977		0.001071	0.151429	0.001071	0.141682	0.001071	0.144635
0.001072	0.141133	0.001072	0.143387	0.001072	0.147689		0.001072	0.125087	0.001072	0.125137	0.001072	0.143042		0.001072	0.152722	0.001072	0.141953	0.001072	0.144689
0.001073	0.139386	0.001073	0.144137	0.001073	0.146684		0.001073	0.124849	0.001073	0.124611	0.001073	0.143589		0.001073	0.151631	0.001073	0.143444	0.001073	0.145187
0.001074	0.137737	0.001074	0.145113	0.001074	0.145738		0.001074	0.124266	0.001074	0.127615	0.001074	0.144726		0.001074	0.15103	0.001074	0.143594	0.001074	0.14548
0.001075	0.138189	0.001075	0.144755	0.001075	0.146013		0.001075	0.123	0.001075	0.129211	0.001075	0.14531		0.001075	0.150669	0.001075	0.14289	0.001075	0.145446
0.001076	0.138845	0.001076	0.144504	0.001076	0.146528		0.001076	0.124028	0.001076	0.129225	0.001076	0.14422		0.001076	0.150517	0.001076	0.143401	0.001076	0.145772
0.001077	0.138415	0.001077	0.14382	0.001077	0.145452		0.001077	0.124739	0.001077	0.130468	0.001077	0.144048		0.001077	0.151576	0.001077	0.143021	0.001077	0.145867
0.001078	0.137909	0.001078	0.142403	0.001078	0.144323		0.001078	0.123017	0.001078	0.133107	0.001078	0.143542		0.001078	0.152106	0.001078	0.142448	0.001078	0.145485
0.001079	0.139004	0.001079	0.142548	0.001079	0.144867		0.001079	0.122032	0.001079	0.131544	0.001079	0.144302		0.001079	0.151165	0.001079	0.141973	0.001079	0.145255
0.00108	0.140142	0.00108	0.143167	0.00108	0.145377		0.00108	0.122765	0.00108	0.129243	0.00108	0.147118		0.00108	0.150554	0.00108	0.141484	0.00108	0.145311
0.001081	0.140888	0.001081	0.142411	0.001081	0.146171		0.001081	0.124128	0.001081	0.129609	0.001081	0.148969		0.001081	0.151654	0.001081	0.141849	0.001081	0.145124
0.001082	0.139991	0.001082	0.1424	0.001082	0.147003		0.001082	0.12559	0.001082	0.129437	0.001082	0.147228		0.001082	0.151463	0.001082	0.14267	0.001082	0.144826
0.001083	0.139484	0.001083	0.143768	0.001083	0.146904		0.001083	0.126449	0.001083	0.12891	0.001083	0.14521		0.001083	0.150968	0.001083	0.143414	0.001083	0.144594
0.001084	0.140479	0.001084	0.143856	0.001084	0.14662		0.001084	0.127849	0.001084	0.130098	0.001084	0.14359		0.001084	0.152243	0.001084	0.143827	0.001084	0.144768
0.001085	0.1399	0.001085	0.143173	0.001085	0.147491		0.001085	0.129823	0.001085	0.132565	0.001085	0.143464		0.001085	0.152063	0.001085	0.144386	0.001085	0.145632
0.001086	0.139258	0.001086	0.14338	0.001086	0.147553		0.001086	0.131564	0.001086	0.133201	0.001086	0.144654		0.001086	0.150068	0.001086	0.144945	0.001086	0.14572
0.001087	0.139551	0.001087	0.143105	0.001087	0.146492		0.001087	0.130314	0.001087	0.133122	0.001087	0.145724		0.001087	0.149833	0.001087	0.1449	0.001087	0.146451
0.001088	0.139783	0.001088	0.14433	0.001088	0.14716		0.001088	0.129738	0.001088	0.132506	0.001088	0.146128		0.001088	0.151463	0.001088	0.145043	0.001088	0.147329
0.001089	0.139033	0.001089	0.146101	0.001089	0.148769		0.001089	0.130536	0.001089	0.132594	0.001089	0.147193		0.001089	0.152028	0.001089	0.144151	0.001089	0.146812
0.00109	0.13804	0.00109	0.145707	0.00109	0.149223		0.00109	0.128967	0.00109	0.132154	0.00109	0.147398		0.00109	0.152745	0.00109	0.143585	0.00109	0.146416
0.001091	0.138408	0.001091	0.144991	0.001091	0.149226		0.001091	0.128013	0.001091	0.132697	0.001091	0.146229		0.001091	0.156276	0.001091	0.1432	0.001091	0.146387
0.001092	0.139771	0.001092	0.145142	0.001092	0.148008		0.001092	0.12778	0.001092	0.13352	0.001092	0.14479		0.001092	0.155946	0.001092	0.14326	0.001092	0.145947
0.001093	0.140338	0.001093	0.145235	0.001093	0.147057		0.001093	0.128595	0.001093	0.13478	0.001093	0.146416		0.001093	0.151679	0.001093	0.144001	0.001093	0.145178
0.001094	0.139608	0.001094	0.145316	0.001094	0.147547		0.001094	0.129315	0.001094	0.132368	0.001094	0.147012		0.001094	0.150242	0.001094	0.144812	0.001094	0.145825
0.001095	0.139393	0.001095	0.145402	0.001095	0.146987		0.001095	0.128863	0.001095	0.132397	0.001095	0.144746		0.001095	0.150425	0.001095	0.145936	0.001095	0.146838
0.001096	0.139831	0.001096	0.14547	0.001096	0.147361		0.001096	0.128337	0.001096	0.133697	0.001096	0.143712		0.001096	0.151862	0.001096	0.147213	0.001096	0.147276
0.001097	0.139261	0.001097	0.145948	0.001097	0.150328		0.001097	0.128577	0.001097	0.135272	0.001097	0.144442		0.001097	0.151867	0.001097	0.147439	0.001097	0.147909
0.001098	0.140679	0.001098	0.145495	0.001098	0.150475		0.001098	0.12863	0.001098	0.134718	0.001098	0.145318		0.001098	0.152213	0.001098	0.146477	0.001098	0.148111
0.001099	0.142283	0.001099	0.145562	0.001099	0.148465		0.001099	0.13058	0.001099	0.133495	0.001099	0.146192		0.001099	0.15531	0.001099	0.148019	0.001099	0.147951
0.0011	0.142329	0.0011	0.146779	0.0011	0.147809		0.0011	0.130681	0.0011	0.136372	0.0011	0.147305		0.0011	0.156824	0.0011	0.149508	0.0011	0.147655
0.001101	0.14142	0.001101	0.147224	0.001101	0.147293		0.001101	0.129615	0.001101	0.135777	0.001101	0.149254		0.001101	0.155809	0.001101	0.149479	0.001101	0.148078
0.001102	0.141143	0.001102	0.14738	0.001102	0.147567		0.001102	0.130205	0.001102	0.133686	0.001102	0.152003		0.001102	0.15423	0.001102	0.148747	0.001102	0.149076
0.001103	0.14189	0.001103	0.147261	0.001103	0.149742		0.001103	0.129598	0.001103	0.13257	0.001103	0.153536		0.001103	0.155761	0.001103	0.147288	0.001103	0.149266
0.001104	0.141383	0.001104	0.145803	0.001104	0.151515		0.001104	0.127378	0.001104	0.132025	0.001104	0.153742		0.001104	0.156086	0.001104	0.146948	0.001104	0.149226
0.001105	0.140831	0.001105	0.145532	0.001105	0.152263		0.001105	0.126731	0.001105	0.132632	0.001105	0.151821		0.001105	0.154755	0.001105	0.147296	0.001105	0.148738
0.001106	0.141798	0.001106	0.146459	0.001106	0.152409		0.001106	0.127565	0.001106	0.134526	0.001106	0.152404		0.001106	0.154747	0.001106	0.148951	0.001106	0.148237
0.001107	0.142653	0.001107	0.146744	0.001107	0.151732		0.001107	0.129263	0.001107	0.137049	0.001107	0.152888		0.001107	0.155603	0.001107	0.150793	0.001107	0.14864
0.001108	0.143071	0.001108	0.147169	0.001108	0.150365		0.001108	0.13081	0.001108	0.137041	0.001108	0.151568		0.001108	0.155728	0.001108	0.151797	0.001108	0.149634
0.001109	0.143692	0.001109	0.147918	0.001109	0.150205		0.001109	0.131087	0.001109	0.135906	0.001109	0.15047		0.001109	0.151334	0.001109	0.150913	0.001109	0.150492
0.00111	0.143173	0.00111	0.14874	0.00111	0.151842		0.00111	0.130465	0.00111	0.136722	0.00111	0.15021		0.00111	0.148973	0.00111	0.149985	0.00111	0.150206
0.001111	0.142459	0.001111	0.148329	0.001111	0.152817		0.001111	0.131876	0.001111	0.137691	0.001111	0.151386		0.001111	0.148644	0.001111	0.149577	0.001111	0.149155
0.001112	0.142287	0.001112	0.148442	0.001112	0.152026		0.001112	0.132114	0.001112	0.138911	0.001112	0.153925		0.001112	0.148399	0.001112	0.149246	0.001112	0.148985
0.001113	0.142185	0.001113	0.148789	0.001113	0.152768		0.001113	0.131349	0.001113	0.13973	0.001113	0.155498		0.001113	0.149198	0.001113	0.149277	0.001113	0.149174
0.001114	0.142828	0.001114	0.149517	0.001114	0.153976		0.001114	0.130398	0.001114	0.139411	0.001114	0.154869		0.001114	0.152589	0.001114	0.149586	0.001114	0.149371
0.001115	0.143448	0.001115	0.14932	0.001115	0.154829		0.001115	0.129823	0.001115	0.137612	0.001115	0.155575		0.001115	0.156436	0.001115	0.15015	0.001115	0.149683
0.001116	0.144002	0.001116	0.149982	0.001116	0.154425		0.001116	0.130059	0.001116	0.137145	0.001116	0.156876		0.001116	0.155376	0.001116	0.15122	0.001116	0.149399
0.001117	0.142941	0.001117	0.151024	0.001117	0.153866		0.001117	0.128739	0.001117	0.1364	0.001117	0.155021		0.001117	0.153901	0.001117	0.152636	0.001117	0.149827
0.001118	0.143517	0.001118	0.151615	0.001118	0.15329		0.001118	0.128326	0.001118	0.137373	0.001118	0.154337		0.001118	0.152137	0.001118	0.153397	0.001118	0.150113
0.001119	0.144898	0.001119	0.150939	0.001119	0.153755		0.001119	0.128246	0.001119	0.137731	0.001119	0.15473		0.001119	0.151764	0.001119	0.153424	0.001119	0.149703
0.00112	0.144961	0.00112	0.151478	0.00112	0.15389		0.00112	0.128585	0.00112	0.137037	0.00112	0.153536		0.00112	0.151653	0.00112	0.15305	0.00112	0.149327
0.001121	0.145731	0.001121	0.151223	0.001121	0.154546		0.001121	0.130848	0.001121	0.135786	0.001121	0.150374		0.001121	0.150014	0.001121	0.153413	0.001121	0.149543
0.001122	0.147193	0.001122	0.150853	0.001122	0.157514		0.001122	0.13198	0.001122	0.135809	0.001122	0.150924		0.001122	0.150863	0.001122	0.153236	0.001122	0.149376
0.001123	0.147266	0.001123	0.151607	0.001123	0.158174		0.001123	0.131909	0.001123	0.13545	0.001123	0.153576		0.001123	0.152066	0.001123	0.152641	0.001123	0.149511
0.001124	0.146323	0.001124	0.150988	0.001124	0.156949		0.001124	0.129511	0.001124	0.136509	0.001124	0.153754		0.001124	0.152435	0.001124	0.152555	0.001124	0.149821
0.001125	0.146344	0.001125	0.151063	0.001125	0.156653		0.001125	0.128054	0.001125	0.138485	0.001125	0.150513		0.001125	0.15255	0.001125	0.15348	0.001125	0.150474
0.001126	0.146732	0.001126	0.151709	0.001126	0.155998		0.001126	0.130013	0.001126	0.137911	0.001126	0.149682		0.001126	0.152791	0.001126	0.153788	0.001126	0.150789
0.001127	0.147925	0.001127	0.151041	0.001127	0.154458		0.001127	0.131672	0.001127	0.136976	0.001127	0.152709		0.001127	0.154158	0.001127	0.153387	0.001127	0.150864
0.001128	0.149525	0.001128	0.151469	0.001128	0.154061		0.001128	0.131401	0.001128	0.137561	0.001128	0.153312		0.001128	0.155381	0.001128	0.154592	0.001128	0.150964
0.001129	0.149081	0.001129	0.151849	0.001129	0.154891		0.001129	0.131165	0.001129	0.138982	0.001129	0.153218		0.001129	0.154204	0.001129	0.155861	0.001129	0.151155
0.00113	0.148809	0.00113	0.152291	0.00113	0.155905		0.00113	0.131376	0.00113	0.139335	0.00113	0.155043		0.00113	0.153254	0.00113	0.154826	0.00113	0.151291
0.001131	0.148785	0.001131	0.151844	0.001131	0.156854		0.001131	0.132901	0.001131	0.138336	0.001131	0.155124		0.001131	0.154509	0.001131	0.154809	0.001131	0.151022
0.001132	0.1477	0.001132	0.152562	0.001132	0.157307		0.001132	0.132874	0.001132	0.138898	0.001132	0.154772		0.001132	0.152697	0.001132	0.154701	0.001132	0.151011
0.001133	0.147077	0.001133	0.152712	0.001133	0.157761		0.001133	0.132989	0.001133	0.140009	0.001133	0.155921		0.001133	0.150225	0.001133	0.153602	0.001133	0.150743
0.001134	0.147358	0.001134	0.153528	0.001134	0.157551		0.001134	0.133777	0.001134	0.141209	0.001134	0.155509		0.001134	0.151172	0.001134	0.154122	0.001134	0.15056
0.001135	0.146696	0.001135	0.154247	0.001135	0.157191		0.001135	0.133568	0.001135	0.141281	0.001135	0.153919		0.001135	0.152411	0.001135	0.154494	0.001135	0.150315
0.001136	0.147751	0.001136	0.154164	0.001136	0.157709		0.001136	0.132999	0.001136	0.14192	0.001136	0.153855		0.001136	0.154215	0.001136	0.154129	0.001136	0.15019
0.001137	0.149051	0.001137	0.154207	0.001137	0.157568		0.001137	0.131312	0.001137	0.142963	0.001137	0.153782		0.001137	0.156544	0.001137	0.155182	0.001137	0.150531
0.001138	0.148652	0.001138	0.154556	0.001138	0.157146		0.001138	0.131444	0.001138	0.1442	0.001138	0.152588		0.001138	0.154057	0.001138	0.157657	0.001138	0.150322
0.001139	0.148204	0.001139	0.154919	0.001139	0.156881		0.001139	0.131883	0.001139	0.146125	0.001139	0.150747		0.001139	0.151275	0.001139	0.15772	0.001139	0.150293
0.00114	0.148495	0.00114	0.154414	0.00114	0.155983		0.00114	0.130956	0.00114	0.143623	0.00114	0.151075		0.00114	0.152266	0.00114	0.156974	0.00114	0.151507
0.001141	0.149341	0.001141	0.154144	0.001141	0.155632		0.001141	0.130742	0.001141	0.14297	0.001141	0.152802		0.001141	0.155378	0.001141	0.156434	0.001141	0.151975
0.001142	0.149676	0.001142	0.154358	0.001142	0.155442		0.001142	0.129535	0.001142	0.143658	0.001142	0.152612		0.001142	0.157349	0.001142	0.156147	0.001142	0.152031
0.001143	0.150407	0.001143	0.154106	0.001143	0.157198		0.001143	0.129651	0.001143	0.142245	0.001143	0.151071		0.001143	0.156759	0.001143	0.155878	0.001143	0.152482
0.001144	0.150603	0.001144	0.15438	0.001144	0.156768		0.001144	0.132119	0.001144	0.141072	0.001144	0.152033		0.001144	0.155846	0.001144	0.155719	0.001144	0.152388
0.001145	0.150106	0.001145	0.15507	0.001145	0.15587		0.001145	0.133132	0.001145	0.142561	0.001145	0.153207		0.001145	0.15605	0.001145	0.155772	0.001145	0.151499
0.001146	0.150596	0.001146	0.155338	0.001146	0.155689		0.001146	0.13209	0.001146	0.142689	0.001146	0.153535		0.001146	0.157423	0.001146	0.156364	0.001146	0.151149
0.001147	0.151746	0.001147	0.15533	0.001147	0.156629		0.001147	0.134012	0.001147	0.141814	0.001147	0.154304		0.001147	0.157083	0.001147	0.156663	0.001147	0.150824
0.001148	0.151864	0.001148	0.155678	0.001148	0.156635		0.001148	0.134186	0.001148	0.142231	0.001148	0.153907		0.001148	0.15489	0.001148	0.155995	0.001148	0.150981
0.001149	0.15194	0.001149	0.156483	0.001149	0.156419		0.001149	0.132345	0.001149	0.141921	0.001149	0.154494		0.001149	0.153474	0.001149	0.156147	0.001149	0.151889
0.00115	0.15201	0.00115	0.155907	0.00115	0.1566		0.00115	0.133385	0.00115	0.141662	0.00115	0.154963		0.00115	0.15383	0.00115	0.156444	0.00115	0.152512
0.001151	0.151338	0.001151	0.154842	0.001151	0.156132		0.001151	0.133584	0.001151	0.142522	0.001151	0.15366		0.001151	0.154023	0.001151	0.156684	0.001151	0.152236
0.001152	0.151999	0.001152	0.154617	0.001152	0.157242		0.001152	0.133923	0.001152	0.142907	0.001152	0.155162		0.001152	0.153042	0.001152	0.158066	0.001152	0.152268
0.001153	0.151108	0.001153	0.156133	0.001153	0.158357		0.001153	0.134806	0.001153	0.140877	0.001153	0.156606		0.001153	0.151192	0.001153	0.157517	0.001153	0.152406
0.001154	0.149977	0.001154	0.157571	0.001154	0.158233		0.001154	0.134371	0.001154	0.139463	0.001154	0.157168		0.001154	0.152172	0.001154	0.155514	0.001154	0.152742
0.001155	0.150701	0.001155	0.158185	0.001155	0.159397		0.001155	0.134419	0.001155	0.139741	0.001155	0.156267		0.001155	0.154076	0.001155	0.155528	0.001155	0.153085
0.001156	0.151882	0.001156	0.158372	0.001156	0.159312		0.001156	0.134469	0.001156	0.140352	0.001156	0.155502		0.001156	0.156273	0.001156	0.155947	0.001156	0.153588
0.001157	0.152327	0.001157	0.15818	0.001157	0.159768		0.001157	0.135459	0.001157	0.140445	0.001157	0.155081		0.001157	0.156621	0.001157	0.155398	0.001157	0.154063
0.001158	0.152634	0.001158	0.15711	0.001158	0.160518		0.001158	0.137776	0.001158	0.143651	0.001158	0.157008		0.001158	0.154661	0.001158	0.155021	0.001158	0.153434
0.001159	0.152256	0.001159	0.155639	0.001159	0.160448		0.001159	0.138572	0.001159	0.146231	0.001159	0.15753		0.001159	0.155002	0.001159	0.156461	0.001159	0.15311
0.00116	0.15149	0.00116	0.155301	0.00116	0.160364		0.00116	0.139214	0.00116	0.14442	0.00116	0.156315		0.00116	0.157186	0.00116	0.157247	0.00116	0.154143
0.001161	0.151941	0.001161	0.155846	0.001161	0.160149		0.001161	0.140903	0.001161	0.14393	0.001161	0.157855		0.001161	0.158313	0.001161	0.156762	0.001161	0.15453
0.001162	0.152516	0.001162	0.156956	0.001162	0.159533		0.001162	0.140165	0.001162	0.145047	0.001162	0.159571		0.001162	0.157472	0.001162	0.157347	0.001162	0.15473
0.001163	0.152483	0.001163	0.157552	0.001163	0.159631		0.001163	0.13882	0.001163	0.144724	0.001163	0.159246		0.001163	0.155857	0.001163	0.156967	0.001163	0.154238
0.001164	0.152081	0.001164	0.157254	0.001164	0.160641		0.001164	0.13988	0.001164	0.144787	0.001164	0.159703		0.001164	0.156303	0.001164	0.15818	0.001164	0.154288
0.001165	0.151439	0.001165	0.156259	0.001165	0.160583		0.001165	0.138856	0.001165	0.144782	0.001165	0.16013		0.001165	0.157238	0.001165	0.16073	0.001165	0.154412
0.001166	0.151425	0.001166	0.15551	0.001166	0.161154		0.001166	0.138978	0.001166	0.142935	0.001166	0.158665		0.001166	0.157441	0.001166	0.160314	0.001166	0.154894
0.001167	0.152224	0.001167	0.154954	0.001167	0.163139		0.001167	0.140071	0.001167	0.142909	0.001167	0.158257		0.001167	0.157188	0.001167	0.158465	0.001167	0.155303
0.001168	0.153404	0.001168	0.154538	0.001168	0.164051		0.001168	0.140138	0.001168	0.143467	0.001168	0.158991		0.001168	0.157497	0.001168	0.158421	0.001168	0.155149
0.001169	0.15319	0.001169	0.155498	0.001169	0.163733		0.001169	0.139537	0.001169	0.142918	0.001169	0.159069		0.001169	0.159825	0.001169	0.158679	0.001169	0.154664
0.00117	0.153069	0.00117	0.156368	0.00117	0.16334		0.00117	0.139817	0.00117	0.143468	0.00117	0.159788		0.00117	0.162315	0.00117	0.157489	0.00117	0.154393
0.001171	0.152538	0.001171	0.156812	0.001171	0.162004		0.001171	0.139385	0.001171	0.146022	0.001171	0.16066		0.001171	0.162184	0.001171	0.158013	0.001171	0.154901
0.001172	0.15121	0.001172	0.157254	0.001172	0.160968		0.001172	0.140629	0.001172	0.148176	0.001172	0.160434		0.001172	0.160678	0.001172	0.15894	0.001172	0.155035
0.001173	0.151728	0.001173	0.157275	0.001173	0.161386		0.001173	0.14365	0.001173	0.148681	0.001173	0.158485		0.001173	0.158668	0.001173	0.158067	0.001173	0.155642
0.001174	0.153591	0.001174	0.157345	0.001174	0.161359		0.001174	0.144724	0.001174	0.150274	0.001174	0.157814		0.001174	0.157555	0.001174	0.157353	0.001174	0.156138
0.001175	0.154137	0.001175	0.157237	0.001175	0.16078		0.001175	0.144104	0.001175	0.150152	0.001175	0.158096		0.001175	0.1571	0.001175	0.157891	0.001175	0.156686
0.001176	0.153401	0.001176	0.157243	0.001176	0.159963		0.001176	0.143745	0.001176	0.149268	0.001176	0.158891		0.001176	0.15855	0.001176	0.158492	0.001176	0.158115
0.001177	0.152546	0.001177	0.157225	0.001177	0.160506		0.001177	0.143024	0.001177	0.149752	0.001177	0.159596		0.001177	0.159	0.001177	0.158752	0.001177	0.158338
0.001178	0.151805	0.001178	0.156644	0.001178	0.160844		0.001178	0.14473	0.001178	0.148724	0.001178	0.157213		0.001178	0.157989	0.001178	0.158641	0.001178	0.157791
0.001179	0.151635	0.001179	0.156713	0.001179	0.160415		0.001179	0.145108	0.001179	0.147929	0.001179	0.154999		0.001179	0.156034	0.001179	0.158961	0.001179	0.157737
0.00118	0.151667	0.00118	0.157827	0.00118	0.160265		0.00118	0.145454	0.00118	0.149079	0.00118	0.154644		0.00118	0.155557	0.00118	0.159366	0.00118	0.158279
0.001181	0.151611	0.001181	0.157769	0.001181	0.16093		0.001181	0.145761	0.001181	0.150901	0.001181	0.156123		0.001181	0.158248	0.001181	0.159317	0.001181	0.15841
0.001182	0.151236	0.001182	0.156728	0.001182	0.161878		0.001182	0.145002	0.001182	0.150375	0.001182	0.15714		0.001182	0.158742	0.001182	0.158857	0.001182	0.158306
0.001183	0.151445	0.001183	0.156558	0.001183	0.162442		0.001183	0.145587	0.001183	0.149035	0.001183	0.159173		0.001183	0.158387	0.001183	0.158668	0.001183	0.158762
0.001184	0.152413	0.001184	0.15685	0.001184	0.162022		0.001184	0.146185	0.001184	0.14806	0.001184	0.161833		0.001184	0.157849	0.001184	0.158874	0.001184	0.158876
0.001185	0.152113	0.001185	0.158518	0.001185	0.160247		0.001185	0.146167	0.001185	0.149333	0.001185	0.161202		0.001185	0.157954	0.001185	0.15885	0.001185	0.15814
0.001186	0.152132	0.001186	0.16032	0.001186	0.16021		0.001186	0.145775	0.001186	0.15018	0.001186	0.158046		0.001186	0.159043	0.001186	0.15965	0.001186	0.158323
0.001187	0.152432	0.001187	0.160786	0.001187	0.161419		0.001187	0.145344	0.001187	0.150994	0.001187	0.157131		0.001187	0.161185	0.001187	0.160418	0.001187	0.158548
0.001188	0.153614	0.001188	0.160137	0.001188	0.16212		0.001188	0.143511	0.001188	0.151454	0.001188	0.157269		0.001188	0.161013	0.001188	0.159803	0.001188	0.158313
0.001189	0.15539	0.001189	0.159238	0.001189	0.163236		0.001189	0.143366	0.001189	0.151226	0.001189	0.156891		0.001189	0.16069	0.001189	0.159879	0.001189	0.158845
0.00119	0.154909	0.00119	0.158992	0.00119	0.163654		0.00119	0.145282	0.00119	0.150591	0.00119	0.156815		0.00119	0.160078	0.00119	0.159167	0.00119	0.159454
0.001191	0.153588	0.001191	0.159354	0.001191	0.163363		0.001191	0.14666	0.001191	0.150952	0.001191	0.158165		0.001191	0.159792	0.001191	0.158346	0.001191	0.160244
0.001192	0.153253	0.001192	0.159853	0.001192	0.164052		0.001192	0.146418	0.001192	0.15185	0.001192	0.159499		0.001192	0.160401	0.001192	0.159719	0.001192	0.161112
0.001193	0.152912	0.001193	0.159737	0.001193	0.165001		0.001193	0.147761	0.001193	0.152953	0.001193	0.160201		0.001193	0.15926	0.001193	0.160456	0.001193	0.161213
0.001194	0.151934	0.001194	0.159579	0.001194	0.164345		0.001194	0.150215	0.001194	0.151906	0.001194	0.160201		0.001194	0.160257	0.001194	0.159952	0.001194	0.160988
0.001195	0.1516	0.001195	0.159437	0.001195	0.163885		0.001195	0.151985	0.001195	0.14831	0.001195	0.159185		0.001195	0.161274	0.001195	0.160415	0.001195	0.160086
0.001196	0.152796	0.001196	0.159264	0.001196	0.163478		0.001196	0.151736	0.001196	0.1484	0.001196	0.159437		0.001196	0.160118	0.001196	0.160912	0.001196	0.159402
0.001197	0.153365	0.001197	0.159838	0.001197	0.163195		0.001197	0.151607	0.001197	0.151604	0.001197	0.159676		0.001197	0.157856	0.001197	0.160027	0.001197	0.158909
0.001198	0.154125	0.001198	0.160379	0.001198	0.163762		0.001198	0.151687	0.001198	0.151374	0.001198	0.159858		0.001198	0.156371	0.001198	0.159798	0.001198	0.158629
0.001199	0.154559	0.001199	0.160315	0.001199	0.163358		0.001199	0.149557	0.001199	0.149449	0.001199	0.158384		0.001199	0.157304	0.001199	0.160514	0.001199	0.158989
0.0012	0.155127	0.0012	0.158747	0.0012	0.162682		0.0012	0.148949	0.0012	0.149495	0.0012	0.157418		0.0012	0.159082	0.0012	0.160423	0.0012	0.159016
0.001201	0.154845	0.001201	0.159031	0.001201	0.162889		0.001201	0.15078	0.001201	0.149925	0.001201	0.158073		0.001201	0.159825	0.001201	0.161092	0.001201	0.159321
0.001202	0.154582	0.001202	0.161329	0.001202	0.162791		0.001202	0.1531	0.001202	0.151322	0.001202	0.158758		0.001202	0.158938	0.001202	0.162421	0.001202	0.160653
0.001203	0.15482	0.001203	0.162843	0.001203	0.162764		0.001203	0.151661	0.001203	0.153563	0.001203	0.159079		0.001203	0.158407	0.001203	0.161739	0.001203	0.161163
0.001204	0.155453	0.001204	0.163729	0.001204	0.163247		0.001204	0.148656	0.001204	0.152454	0.001204	0.159923		0.001204	0.15811	0.001204	0.162768	0.001204	0.160785
0.001205	0.155208	0.001205	0.16441	0.001205	0.1639		0.001205	0.148297	0.001205	0.150575	0.001205	0.160368		0.001205	0.159233	0.001205	0.163415	0.001205	0.161268
0.001206	0.154338	0.001206	0.164358	0.001206	0.164671		0.001206	0.148851	0.001206	0.152196	0.001206	0.159621		0.001206	0.161491	0.001206	0.163103	0.001206	0.161332
0.001207	0.154059	0.001207	0.163795	0.001207	0.164413		0.001207	0.150221	0.001207	0.154068	0.001207	0.157565		0.001207	0.1628	0.001207	0.163572	0.001207	0.160712
0.001208	0.154288	0.001208	0.163094	0.001208	0.162839		0.001208	0.150312	0.001208	0.154363	0.001208	0.157439		0.001208	0.162769	0.001208	0.1645	0.001208	0.160981
0.001209	0.15484	0.001209	0.162995	0.001209	0.161999		0.001209	0.150718	0.001209	0.156251	0.001209	0.158367		0.001209	0.160333	0.001209	0.163999	0.001209	0.162453
0.00121	0.15554	0.00121	0.163258	0.00121	0.162867		0.00121	0.149917	0.00121	0.156041	0.00121	0.159196		0.00121	0.159542	0.00121	0.163247	0.00121	0.162647
0.001211	0.155693	0.001211	0.163244	0.001211	0.163367		0.001211	0.149462	0.001211	0.152386	0.001211	0.159305		0.001211	0.159505	0.001211	0.162927	0.001211	0.161803
0.001212	0.156327	0.001212	0.162373	0.001212	0.164311		0.001212	0.150905	0.001212	0.149409	0.001212	0.159281		0.001212	0.160443	0.001212	0.163078	0.001212	0.161228
0.001213	0.156152	0.001213	0.162339	0.001213	0.164583		0.001213	0.151897	0.001213	0.150439	0.001213	0.161025		0.001213	0.162431	0.001213	0.163754	0.001213	0.161627
0.001214	0.155307	0.001214	0.162531	0.001214	0.165159		0.001214	0.151871	0.001214	0.152626	0.001214	0.16201		0.001214	0.163126	0.001214	0.163638	0.001214	0.162308
0.001215	0.155229	0.001215	0.162601	0.001215	0.166229		0.001215	0.153113	0.001215	0.154669	0.001215	0.160125		0.001215	0.163534	0.001215	0.163624	0.001215	0.162253
0.001216	0.156246	0.001216	0.163236	0.001216	0.164684		0.001216	0.154235	0.001216	0.154986	0.001216	0.160076		0.001216	0.163901	0.001216	0.164383	0.001216	0.162692
0.001217	0.156069	0.001217	0.163425	0.001217	0.16386		0.001217	0.154769	0.001217	0.15566	0.001217	0.160195		0.001217	0.163685	0.001217	0.164654	0.001217	0.163079
0.001218	0.155559	0.001218	0.163242	0.001218	0.164286		0.001218	0.152732	0.001218	0.154913	0.001218	0.15887		0.001218	0.164224	0.001218	0.16314	0.001218	0.162719
0.001219	0.155633	0.001219	0.163912	0.001219	0.164446		0.001219	0.150897	0.001219	0.155953	0.001219	0.158208		0.001219	0.162945	0.001219	0.16217	0.001219	0.162313
0.00122	0.155923	0.00122	0.16465	0.00122	0.164341		0.00122	0.151825	0.00122	0.15697	0.00122	0.159761		0.00122	0.162147	0.00122	0.163539	0.00122	0.162199
0.001221	0.156419	0.001221	0.164076	0.001221	0.163883		0.001221	0.152827	0.001221	0.156456	0.001221	0.163228		0.001221	0.164421	0.001221	0.164189	0.001221	0.163504
0.001222	0.157743	0.001222	0.164534	0.001222	0.164095		0.001222	0.152378	0.001222	0.1559	0.001222	0.164568		0.001222	0.166242	0.001222	0.165302	0.001222	0.164321
0.001223	0.15808	0.001223	0.165155	0.001223	0.164736		0.001223	0.15197	0.001223	0.156821	0.001223	0.162997		0.001223	0.164534	0.001223	0.166077	0.001223	0.164147
0.001224	0.156465	0.001224	0.165881	0.001224	0.164574		0.001224	0.152514	0.001224	0.156502	0.001224	0.162022		0.001224	0.164784	0.001224	0.166243	0.001224	0.164334
0.001225	0.156334	0.001225	0.165998	0.001225	0.164042		0.001225	0.15342	0.001225	0.155753	0.001225	0.161715		0.001225	0.165945	0.001225	0.165804	0.001225	0.164263
0.001226	0.157319	0.001226	0.165551	0.001226	0.16426		0.001226	0.154832	0.001226	0.158538	0.001226	0.161547		0.001226	0.165306	0.001226	0.165363	0.001226	0.164153
0.001227	0.15697	0.001227	0.165483	0.001227	0.164529		0.001227	0.154741	0.001227	0.158772	0.001227	0.161801		0.001227	0.164945	0.001227	0.165225	0.001227	0.164284
0.001228	0.156539	0.001228	0.165689	0.001228	0.164365		0.001228	0.154536	0.001228	0.159041	0.001228	0.163391		0.001228	0.164692	0.001228	0.165834	0.001228	0.164129
0.001229	0.158322	0.001229	0.165216	0.001229	0.164035		0.001229	0.156736	0.001229	0.158944	0.001229	0.163998		0.001229	0.165425	0.001229	0.166517	0.001229	0.164541
0.00123	0.159892	0.00123	0.164931	0.00123	0.164157		0.00123	0.15711	0.00123	0.157247	0.00123	0.164118		0.00123	0.163377	0.00123	0.167581	0.00123	0.164136
0.001231	0.159859	0.001231	0.165886	0.001231	0.164353		0.001231	0.154718	0.001231	0.155142	0.001231	0.164778		0.001231	0.160936	0.001231	0.167155	0.001231	0.163371
0.001232	0.159829	0.001232	0.166403	0.001232	0.165399		0.001232	0.151773	0.001232	0.154224	0.001232	0.165626		0.001232	0.162032	0.001232	0.165907	0.001232	0.16282
0.001233	0.159771	0.001233	0.16616	0.001233	0.166335		0.001233	0.150752	0.001233	0.155935	0.001233	0.165465		0.001233	0.163157	0.001233	0.164707	0.001233	0.163148
0.001234	0.159252	0.001234	0.165981	0.001234	0.166274		0.001234	0.151719	0.001234	0.157527	0.001234	0.165954		0.001234	0.163573	0.001234	0.165175	0.001234	0.164068
0.001235	0.159268	0.001235	0.167446	0.001235	0.166178		0.001235	0.15167	0.001235	0.159204	0.001235	0.16637		0.001235	0.16397	0.001235	0.167142	0.001235	0.164412
0.001236	0.15906	0.001236	0.167867	0.001236	0.166868		0.001236	0.151342	0.001236	0.158391	0.001236	0.165136		0.001236	0.165856	0.001236	0.168023	0.001236	0.165023
0.001237	0.158629	0.001237	0.166583	0.001237	0.167561		0.001237	0.153115	0.001237	0.159301	0.001237	0.167794		0.001237	0.166779	0.001237	0.167804	0.001237	0.165542
0.001238	0.158479	0.001238	0.166299	0.001238	0.166888		0.001238	0.154025	0.001238	0.160073	0.001238	0.170283		0.001238	0.167404	0.001238	0.168718	0.001238	0.164928
0.001239	0.159833	0.001239	0.166099	0.001239	0.166751		0.001239	0.154797	0.001239	0.158792	0.001239	0.168987		0.001239	0.167661	0.001239	0.16829	0.001239	0.164463
0.00124	0.160299	0.00124	0.165654	0.00124	0.166392		0.00124	0.156113	0.00124	0.15846	0.00124	0.166796		0.00124	0.166203	0.00124	0.166891	0.00124	0.164923
0.001241	0.161089	0.001241	0.165766	0.001241	0.165928		0.001241	0.154305	0.001241	0.160122	0.001241	0.164821		0.001241	0.165514	0.001241	0.166249	0.001241	0.164887
0.001242	0.163381	0.001242	0.166939	0.001242	0.167828		0.001242	0.152363	0.001242	0.162499	0.001242	0.164147		0.001242	0.166537	0.001242	0.166389	0.001242	0.165183
0.001243	0.164211	0.001243	0.166886	0.001243	0.169509		0.001243	0.152465	0.001243	0.162799	0.001243	0.165437		0.001243	0.166232	0.001243	0.1682	0.001243	0.165365
0.001244	0.163301	0.001244	0.166133	0.001244	0.16962		0.001244	0.153711	0.001244	0.163423	0.001244	0.167153		0.001244	0.163784	0.001244	0.169567	0.001244	0.165841
0.001245	0.162392	0.001245	0.16651	0.001245	0.170395		0.001245	0.154308	0.001245	0.162249	0.001245	0.167296		0.001245	0.164026	0.001245	0.168623	0.001245	0.166367
0.001246	0.162492	0.001246	0.16707	0.001246	0.170038		0.001246	0.154564	0.001246	0.159936	0.001246	0.167359		0.001246	0.166142	0.001246	0.167525	0.001246	0.166658
0.001247	0.162847	0.001247	0.169092	0.001247	0.169304		0.001247	0.155477	0.001247	0.158619	0.001247	0.167463		0.001247	0.165885	0.001247	0.168247	0.001247	0.167025
0.001248	0.163812	0.001248	0.169989	0.001248	0.169605		0.001248	0.155352	0.001248	0.158716	0.001248	0.16617		0.001248	0.166199	0.001248	0.168304	0.001248	0.167366
0.001249	0.163849	0.001249	0.169064	0.001249	0.17017		0.001249	0.154377	0.001249	0.160746	0.001249	0.165971		0.001249	0.1691	0.001249	0.167377	0.001249	0.167676
0.00125	0.164059	0.00125	0.168553	0.00125	0.171486		0.00125	0.153816	0.00125	0.164112	0.00125	0.166241		0.00125	0.168774	0.00125	0.167305	0.00125	0.167829
0.001251	0.164137	0.001251	0.167384	0.001251	0.172301		0.001251	0.156329	0.001251	0.164898	0.001251	0.166467		0.001251	0.166646	0.001251	0.168458	0.001251	0.167236
0.001252	0.163589	0.001252	0.167214	0.001252	0.172843		0.001252	0.157807	0.001252	0.164121	0.001252	0.170007		0.001252	0.16715	0.001252	0.169018	0.001252	0.167192
0.001253	0.164698	0.001253	0.169219	0.001253	0.172365		0.001253	0.157559	0.001253	0.165198	0.001253	0.169426		0.001253	0.168754	0.001253	0.16867	0.001253	0.167881
0.001254	0.164712	0.001254	0.169794	0.001254	0.170943		0.001254	0.158558	0.001254	0.164903	0.001254	0.168086		0.001254	0.167808	0.001254	0.16923	0.001254	0.167725
0.001255	0.164431	0.001255	0.169674	0.001255	0.170149		0.001255	0.158755	0.001255	0.164305	0.001255	0.168772		0.001255	0.168578	0.001255	0.170676	0.001255	0.167865
0.001256	0.164258	0.001256	0.170957	0.001256	0.169676		0.001256	0.158941	0.001256	0.164991	0.001256	0.169723		0.001256	0.17095	0.001256	0.171852	0.001256	0.168816
0.001257	0.164074	0.001257	0.169696	0.001257	0.169578		0.001257	0.15938	0.001257	0.164331	0.001257	0.171663		0.001257	0.169848	0.001257	0.171625	0.001257	0.169042
0.001258	0.163884	0.001258	0.168219	0.001258	0.170329		0.001258	0.159173	0.001258	0.163431	0.001258	0.172927		0.001258	0.167691	0.001258	0.171049	0.001258	0.169214
0.001259	0.164407	0.001259	0.169213	0.001259	0.171799		0.001259	0.160651	0.001259	0.164816	0.001259	0.171723		0.001259	0.168284	0.001259	0.171343	0.001259	0.169802
0.00126	0.165127	0.00126	0.170496	0.00126	0.172706		0.00126	0.161918	0.00126	0.164534	0.00126	0.171064		0.00126	0.169503	0.00126	0.171661	0.00126	0.169976
0.001261	0.165409	0.001261	0.171522	0.001261	0.173389		0.001261	0.159945	0.001261	0.1633	0.001261	0.168969		0.001261	0.169392	0.001261	0.17138	0.001261	0.170308
0.001262	0.165111	0.001262	0.172756	0.001262	0.173703		0.001262	0.1589	0.001262	0.164081	0.001262	0.167078		0.001262	0.169058	0.001262	0.171783	0.001262	0.170771
0.001263	0.165209	0.001263	0.172296	0.001263	0.173855		0.001263	0.160114	0.001263	0.164235	0.001263	0.167765		0.001263	0.169045	0.001263	0.172376	0.001263	0.169754
0.001264	0.165392	0.001264	0.171029	0.001264	0.174383		0.001264	0.162893	0.001264	0.164564	0.001264	0.169205		0.001264	0.169659	0.001264	0.17315	0.001264	0.16843
0.001265	0.164726	0.001265	0.171424	0.001265	0.173991		0.001265	0.16213	0.001265	0.163598	0.001265	0.169426		0.001265	0.170259	0.001265	0.173884	0.001265	0.168522
0.001266	0.164327	0.001266	0.171205	0.001266	0.173697		0.001266	0.160079	0.001266	0.163102	0.001266	0.171188		0.001266	0.169736	0.001266	0.173848	0.001266	0.169085
0.001267	0.164953	0.001267	0.171656	0.001267	0.173711		0.001267	0.158176	0.001267	0.163723	0.001267	0.172348		0.001267	0.170357	0.001267	0.173329	0.001267	0.169319
0.001268	0.166057	0.001268	0.172559	0.001268	0.173288		0.001268	0.156362	0.001268	0.164207	0.001268	0.170687		0.001268	0.17026	0.001268	0.173048	0.001268	0.169441
0.001269	0.167976	0.001269	0.173705	0.001269	0.173496		0.001269	0.156809	0.001269	0.165874	0.001269	0.168231		0.001269	0.168079	0.001269	0.173391	0.001269	0.169815
0.00127	0.167787	0.00127	0.174395	0.00127	0.173645		0.00127	0.159081	0.00127	0.16834	0.00127	0.167905		0.00127	0.167512	0.00127	0.174412	0.00127	0.169959
0.001271	0.166515	0.001271	0.1728	0.001271	0.1741		0.001271	0.15862	0.001271	0.167204	0.001271	0.167935		0.001271	0.167853	0.001271	0.174324	0.001271	0.169598
0.001272	0.1657	0.001272	0.170874	0.001272	0.173776		0.001272	0.158233	0.001272	0.16541	0.001272	0.169674		0.001272	0.169724	0.001272	0.172914	0.001272	0.169274
0.001273	0.165586	0.001273	0.171912	0.001273	0.173695		0.001273	0.158081	0.001273	0.165774	0.001273	0.171702		0.001273	0.171141	0.001273	0.172783	0.001273	0.169724
0.001274	0.166991	0.001274	0.172233	0.001274	0.173494		0.001274	0.15968	0.001274	0.166365	0.001274	0.172619		0.001274	0.171382	0.001274	0.174379	0.001274	0.170131
0.001275	0.168989	0.001275	0.172469	0.001275	0.173358		0.001275	0.160038	0.001275	0.167756	0.001275	0.172712		0.001275	0.168703	0.001275	0.175088	0.001275	0.170326
0.001276	0.169818	0.001276	0.172757	0.001276	0.1742		0.001276	0.160441	0.001276	0.169866	0.001276	0.171574		0.001276	0.168572	0.001276	0.175131	0.001276	0.170737
0.001277	0.170395	0.001277	0.17368	0.001277	0.173883		0.001277	0.160137	0.001277	0.168466	0.001277	0.170918		0.001277	0.169814	0.001277	0.174385	0.001277	0.170872
0.001278	0.170872	0.001278	0.173439	0.001278	0.173655		0.001278	0.15735	0.001278	0.168177	0.001278	0.171949		0.001278	0.171357	0.001278	0.173044	0.001278	0.171567
0.001279	0.171026	0.001279	0.173315	0.001279	0.174191		0.001279	0.154385	0.001279	0.170062	0.001279	0.173234		0.001279	0.172962	0.001279	0.172821	0.001279	0.170984
0.00128	0.169603	0.00128	0.173852	0.00128	0.175053		0.00128	0.155526	0.00128	0.170566	0.00128	0.175089		0.00128	0.171893	0.00128	0.174332	0.00128	0.170456
0.001281	0.168554	0.001281	0.174347	0.001281	0.176199		0.001281	0.156775	0.001281	0.169162	0.001281	0.173302		0.001281	0.170485	0.001281	0.174778	0.001281	0.171165
0.001282	0.169236	0.001282	0.174942	0.001282	0.17588		0.001282	0.157103	0.001282	0.167308	0.001282	0.169855		0.001282	0.168249	0.001282	0.175881	0.001282	0.171182
0.001283	0.168909	0.001283	0.175329	0.001283	0.175971		0.001283	0.157146	0.001283	0.167934	0.001283	0.171202		0.001283	0.168621	0.001283	0.176245	0.001283	0.17138
0.001284	0.170155	0.001284	0.176379	0.001284	0.177045		0.001284	0.155841	0.001284	0.167151	0.001284	0.171717		0.001284	0.171576	0.001284	0.175597	0.001284	0.171788
0.001285	0.172199	0.001285	0.177207	0.001285	0.17731		0.001285	0.155556	0.001285	0.165811	0.001285	0.172879		0.001285	0.173044	0.001285	0.174469	0.001285	0.172375
0.001286	0.171587	0.001286	0.176203	0.001286	0.176609		0.001286	0.155444	0.001286	0.162899	0.001286	0.173755		0.001286	0.172227	0.001286	0.175351	0.001286	0.172264
0.001287	0.169924	0.001287	0.175628	0.001287	0.176962		0.001287	0.155216	0.001287	0.161268	0.001287	0.170804		0.001287	0.173566	0.001287	0.176464	0.001287	0.172031
0.001288	0.170576	0.001288	0.17576	0.001288	0.17815		0.001288	0.156738	0.001288	0.160857	0.001288	0.169428		0.001288	0.17524	0.001288	0.176087	0.001288	0.172143
0.001289	0.171669	0.001289	0.175198	0.001289	0.179187		0.001289	0.158663	0.001289	0.161109	0.001289	0.170197		0.001289	0.174005	0.001289	0.176247	0.001289	0.172121
0.00129	0.171294	0.00129	0.175316	0.00129	0.178499		0.00129	0.158806	0.00129	0.163845	0.00129	0.170447		0.00129	0.173496	0.00129	0.177507	0.00129	0.17193
0.001291	0.169635	0.001291	0.176671	0.001291	0.17802		0.001291	0.157628	0.001291	0.167616	0.001291	0.172616		0.001291	0.175323	0.001291	0.177395	0.001291	0.172533
0.001292	0.169545	0.001292	0.176946	0.001292	0.177946		0.001292	0.158867	0.001292	0.168069	0.001292	0.174908		0.001292	0.175879	0.001292	0.1769	0.001292	0.173294
0.001293	0.170852	0.001293	0.176497	0.001293	0.177929		0.001293	0.158944	0.001293	0.166428	0.001293	0.174483		0.001293	0.176447	0.001293	0.176484	0.001293	0.173585
0.001294	0.172381	0.001294	0.176435	0.001294	0.176712		0.001294	0.15753	0.001294	0.165218	0.001294	0.173832		0.001294	0.176513	0.001294	0.177333	0.001294	0.174083
0.001295	0.17295	0.001295	0.176886	0.001295	0.17702		0.001295	0.158101	0.001295	0.16442	0.001295	0.1718		0.001295	0.174335	0.001295	0.177074	0.001295	0.173888
0.001296	0.171456	0.001296	0.176908	0.001296	0.178399		0.001296	0.158092	0.001296	0.164107	0.001296	0.170135		0.001296	0.175041	0.001296	0.176545	0.001296	0.173094
0.001297	0.171727	0.001297	0.177496	0.001297	0.17837		0.001297	0.156641	0.001297	0.164722	0.001297	0.170502		0.001297	0.175628	0.001297	0.176482	0.001297	0.173149
0.001298	0.171647	0.001298	0.177738	0.001298	0.178423		0.001298	0.154804	0.001298	0.164975	0.001298	0.172304		0.001298	0.177787	0.001298	0.17791	0.001298	0.173427
0.001299	0.17158	0.001299	0.17857	0.001299	0.180551		0.001299	0.15366	0.001299	0.163443	0.001299	0.173575		0.001299	0.179557	0.001299	0.178727	0.001299	0.173659
0.0013	0.172274	0.0013	0.179269	0.0013	0.181928		0.0013	0.153379	0.0013	0.164888	0.0013	0.172895		0.0013	0.18022	0.0013	0.178204	0.0013	0.174517
0.001301	0.173519	0.001301	0.179208	0.001301	0.182232		0.001301	0.15462	0.001301	0.167203	0.001301	0.173179		0.001301	0.180884	0.001301	0.178	0.001301	0.174584
0.001302	0.174808	0.001302	0.179364	0.001302	0.182454		0.001302	0.155383	0.001302	0.166464	0.001302	0.171796		0.001302	0.179177	0.001302	0.177518	0.001302	0.174275
0.001303	0.174319	0.001303	0.179129	0.001303	0.181567		0.001303	0.155876	0.001303	0.16665	0.001303	0.169338		0.001303	0.177479	0.001303	0.17817	0.001303	0.174333
0.001304	0.172617	0.001304	0.179141	0.001304	0.180213		0.001304	0.154006	0.001304	0.16779	0.001304	0.170927		0.001304	0.177454	0.001304	0.178604	0.001304	0.17406
0.001305	0.171783	0.001305	0.179947	0.001305	0.180523		0.001305	0.152369	0.001305	0.167144	0.001305	0.172297		0.001305	0.179758	0.001305	0.178902	0.001305	0.174114
0.001306	0.172401	0.001306	0.179826	0.001306	0.182468		0.001306	0.153153	0.001306	0.165471	0.001306	0.172147		0.001306	0.181238	0.001306	0.180131	0.001306	0.174796
0.001307	0.172247	0.001307	0.179191	0.001307	0.182872		0.001307	0.153608	0.001307	0.164481	0.001307	0.172792		0.001307	0.183097	0.001307	0.18063	0.001307	0.175148
0.001308	0.172547	0.001308	0.178814	0.001308	0.181801		0.001308	0.153923	0.001308	0.164809	0.001308	0.172996		0.001308	0.18299	0.001308	0.180726	0.001308	0.175752
0.001309	0.173565	0.001309	0.179271	0.001309	0.182676		0.001309	0.15459	0.001309	0.165262	0.001309	0.172293		0.001309	0.181261	0.001309	0.181784	0.001309	0.176677
0.00131	0.174155	0.00131	0.178193	0.00131	0.182153		0.00131	0.15508	0.00131	0.16492	0.00131	0.174868		0.00131	0.180917	0.00131	0.182074	0.00131	0.176255
0.001311	0.175021	0.001311	0.179035	0.001311	0.181997		0.001311	0.153323	0.001311	0.165763	0.001311	0.174913		0.001311	0.181057	0.001311	0.181302	0.001311	0.174904
0.001312	0.176428	0.001312	0.180622	0.001312	0.18217		0.001312	0.153506	0.001312	0.169436	0.001312	0.172817		0.001312	0.179113	0.001312	0.181113	0.001312	0.17486
0.001313	0.178345	0.001313	0.180506	0.001313	0.181965		0.001313	0.154954	0.001313	0.171826	0.001313	0.172566		0.001313	0.178954	0.001313	0.181762	0.001313	0.175575
0.001314	0.179434	0.001314	0.180445	0.001314	0.182846		0.001314	0.156687	0.001314	0.171591	0.001314	0.172333		0.001314	0.179645	0.001314	0.182206	0.001314	0.175889
0.001315	0.178789	0.001315	0.18173	0.001315	0.182864		0.001315	0.15624	0.001315	0.170071	0.001315	0.174298		0.001315	0.179273	0.001315	0.181993	0.001315	0.176569
0.001316	0.178435	0.001316	0.181443	0.001316	0.1831		0.001316	0.153929	0.001316	0.167993	0.001316	0.176137		0.001316	0.17829	0.001316	0.182262	0.001316	0.177348
0.001317	0.176544	0.001317	0.180747	0.001317	0.183121		0.001317	0.154044	0.001317	0.166658	0.001317	0.176251		0.001317	0.177775	0.001317	0.183516	0.001317	0.177792
0.001318	0.175336	0.001318	0.182515	0.001318	0.182086		0.001318	0.152703	0.001318	0.167519	0.001318	0.176457		0.001318	0.179069	0.001318	0.183762	0.001318	0.177964
0.001319	0.176966	0.001319	0.183891	0.001319	0.182836		0.001319	0.152905	0.001319	0.168458	0.001319	0.177472		0.001319	0.178544	0.001319	0.183306	0.001319	0.178206
0.00132	0.177981	0.00132	0.183249	0.00132	0.183074		0.00132	0.155501	0.00132	0.169003	0.00132	0.177858		0.00132	0.178406	0.00132	0.183592	0.00132	0.17864
0.001321	0.177743	0.001321	0.183384	0.001321	0.182933		0.001321	0.15685	0.001321	0.171069	0.001321	0.176168		0.001321	0.180125	0.001321	0.183605	0.001321	0.178055
0.001322	0.177575	0.001322	0.183256	0.001322	0.18425		0.001322	0.15665	0.001322	0.172964	0.001322	0.175279		0.001322	0.181427	0.001322	0.183482	0.001322	0.17713
0.001323	0.177902	0.001323	0.183011	0.001323	0.185469		0.001323	0.157645	0.001323	0.172211	0.001323	0.175814		0.001323	0.182096	0.001323	0.183312	0.001323	0.177439
0.001324	0.178176	0.001324	0.183557	0.001324	0.185133		0.001324	0.159089	0.001324	0.171658	0.001324	0.175184		0.001324	0.181392	0.001324	0.183355	0.001324	0.17838
0.001325	0.17848	0.001325	0.184468	0.001325	0.184885		0.001325	0.159695	0.001325	0.171229	0.001325	0.174508		0.001325	0.179233	0.001325	0.184746	0.001325	0.177954
0.001326	0.178102	0.001326	0.184657	0.001326	0.185042		0.001326	0.160025	0.001326	0.170239	0.001326	0.176105		0.001326	0.17941	0.001326	0.185334	0.001326	0.177999
0.001327	0.177728	0.001327	0.184161	0.001327	0.184795		0.001327	0.159406	0.001327	0.170039	0.001327	0.176002		0.001327	0.181851	0.001327	0.185836	0.001327	0.178835
0.001328	0.177083	0.001328	0.182867	0.001328	0.184403		0.001328	0.158229	0.001328	0.169894	0.001328	0.17552		0.001328	0.183678	0.001328	0.186128	0.001328	0.178982
0.001329	0.176892	0.001329	0.182208	0.001329	0.183704		0.001329	0.158203	0.001329	0.169961	0.001329	0.174577		0.001329	0.183901	0.001329	0.186144	0.001329	0.178069
0.00133	0.17722	0.00133	0.182928	0.00133	0.184378		0.00133	0.159739	0.00133	0.171953	0.00133	0.173336		0.00133	0.183805	0.00133	0.186898	0.00133	0.177559
0.001331	0.177261	0.001331	0.183817	0.001331	0.185389		0.001331	0.15986	0.001331	0.173568	0.001331	0.173756		0.001331	0.184517	0.001331	0.187618	0.001331	0.17749
0.001332	0.177532	0.001332	0.18339	0.001332	0.185507		0.001332	0.158798	0.001332	0.173007	0.001332	0.177001		0.001332	0.183073	0.001332	0.187295	0.001332	0.177712
0.001333	0.177505	0.001333	0.1833	0.001333	0.185023		0.001333	0.160538	0.001333	0.172916	0.001333	0.179464		0.001333	0.18102	0.001333	0.188086	0.001333	0.177689
0.001334	0.177114	0.001334	0.183493	0.001334	0.184211		0.001334	0.161655	0.001334	0.17241	0.001334	0.179925		0.001334	0.182124	0.001334	0.188128	0.001334	0.177985
0.001335	0.177121	0.001335	0.183616	0.001335	0.183449		0.001335	0.160745	0.001335	0.172866	0.001335	0.18045		0.001335	0.183422	0.001335	0.186573	0.001335	0.178902
0.001336	0.1791	0.001336	0.184231	0.001336	0.183708		0.001336	0.160087	0.001336	0.174837	0.001336	0.180466		0.001336	0.182418	0.001336	0.186335	0.001336	0.179148
0.001337	0.180194	0.001337	0.184621	0.001337	0.184777		0.001337	0.158121	0.001337	0.173328	0.001337	0.180806		0.001337	0.18226	0.001337	0.187509	0.001337	0.17842
0.001338	0.180566	0.001338	0.185533	0.001338	0.186329		0.001338	0.156227	0.001338	0.174282	0.001338	0.180544		0.001338	0.183622	0.001338	0.188584	0.001338	0.17809
0.001339	0.180207	0.001339	0.185778	0.001339	0.186983		0.001339	0.159361	0.001339	0.173419	0.001339	0.178993		0.001339	0.184644	0.001339	0.18985	0.001339	0.178326
0.00134	0.177753	0.00134	0.185641	0.00134	0.186004		0.00134	0.159953	0.00134	0.171261	0.00134	0.177476		0.00134	0.18549	0.00134	0.188745	0.00134	0.178181
0.001341	0.17719	0.001341	0.184642	0.001341	0.185594		0.001341	0.158863	0.001341	0.172411	0.001341	0.178661		0.001341	0.186419	0.001341	0.187494	0.001341	0.178364
0.001342	0.177859	0.001342	0.183363	0.001342	0.184755		0.001342	0.159188	0.001342	0.17399	0.001342	0.180241		0.001342	0.185412	0.001342	0.187867	0.001342	0.179033
0.001343	0.178306	0.001343	0.184098	0.001343	0.184309		0.001343	0.160186	0.001343	0.1728	0.001343	0.180607		0.001343	0.18392	0.001343	0.188517	0.001343	0.178923
0.001344	0.178644	0.001344	0.185535	0.001344	0.184443		0.001344	0.160499	0.001344	0.172682	0.001344	0.180157		0.001344	0.18323	0.001344	0.187692	0.001344	0.178967
0.001345	0.178653	0.001345	0.185626	0.001345	0.184614		0.001345	0.161174	0.001345	0.1741	0.001345	0.181451		0.001345	0.183549	0.001345	0.186673	0.001345	0.179595
0.001346	0.178095	0.001346	0.185726	0.001346	0.184361		0.001346	0.160683	0.001346	0.175589	0.001346	0.183832		0.001346	0.185466	0.001346	0.186451	0.001346	0.179848
0.001347	0.177701	0.001347	0.185692	0.001347	0.185115		0.001347	0.160048	0.001347	0.175798	0.001347	0.182828		0.001347	0.18633	0.001347	0.187862	0.001347	0.179558
0.001348	0.178672	0.001348	0.185556	0.001348	0.186007		0.001348	0.160292	0.001348	0.175631	0.001348	0.179738		0.001348	0.185998	0.001348	0.18889	0.001348	0.180153
0.001349	0.17959	0.001349	0.185024	0.001349	0.184937		0.001349	0.160816	0.001349	0.176235	0.001349	0.179013		0.001349	0.186196	0.001349	0.188347	0.001349	0.180946
0.00135	0.179394	0.00135	0.18368	0.00135	0.185266		0.00135	0.162359	0.00135	0.177033	0.00135	0.178539		0.00135	0.18563	0.00135	0.18802	0.00135	0.180278
0.001351	0.178808	0.001351	0.183539	0.001351	0.186526		0.001351	0.162271	0.001351	0.175973	0.001351	0.177601		0.001351	0.184961	0.001351	0.186914	0.001351	0.179219
0.001352	0.177781	0.001352	0.182542	0.001352	0.186126		0.001352	0.161223	0.001352	0.17393	0.001352	0.178428		0.001352	0.184606	0.001352	0.185658	0.001352	0.179454
0.001353	0.178073	0.001353	0.181966	0.001353	0.185102		0.001353	0.159875	0.001353	0.171828	0.001353	0.180673		0.001353	0.186563	0.001353	0.184937	0.001353	0.179498
0.001354	0.17843	0.001354	0.183681	0.001354	0.186173		0.001354	0.160156	0.001354	0.171062	0.001354	0.180562		0.001354	0.188664	0.001354	0.18435	0.001354	0.180386
0.001355	0.177928	0.001355	0.185095	0.001355	0.185878		0.001355	0.161011	0.001355	0.173064	0.001355	0.179218		0.001355	0.186566	0.001355	0.184958	0.001355	0.180599
0.001356	0.17746	0.001356	0.18548	0.001356	0.184487		0.001356	0.162467	0.001356	0.174605	0.001356	0.178767		0.001356	0.184084	0.001356	0.185841	0.001356	0.180446
0.001357	0.17753	0.001357	0.186149	0.001357	0.183964		0.001357	0.163208	0.001357	0.172869	0.001357	0.180109		0.001357	0.183654	0.001357	0.186753	0.001357	0.18091
0.001358	0.176829	0.001358	0.186283	0.001358	0.185229		0.001358	0.165724	0.001358	0.172906	0.001358	0.180816		0.001358	0.184972	0.001358	0.187244	0.001358	0.181446
0.001359	0.177447	0.001359	0.18575	0.001359	0.187068		0.001359	0.164396	0.001359	0.17317	0.001359	0.180205		0.001359	0.183799	0.001359	0.1879	0.001359	0.181783
0.00136	0.178562	0.00136	0.186942	0.00136	0.187081		0.00136	0.160604	0.00136	0.173011	0.00136	0.180889		0.00136	0.182661	0.00136	0.18916	0.00136	0.182119
0.001361	0.179594	0.001361	0.186499	0.001361	0.186287		0.001361	0.160607	0.001361	0.171376	0.001361	0.182682		0.001361	0.184833	0.001361	0.189294	0.001361	0.181786
0.001362	0.180812	0.001362	0.185392	0.001362	0.186037		0.001362	0.163317	0.001362	0.170508	0.001362	0.185075		0.001362	0.188486	0.001362	0.189209	0.001362	0.181864
0.001363	0.180627	0.001363	0.185613	0.001363	0.184765		0.001363	0.162632	0.001363	0.17364	0.001363	0.184721		0.001363	0.189684	0.001363	0.190326	0.001363	0.182023
0.001364	0.179196	0.001364	0.186597	0.001364	0.184656		0.001364	0.160507	0.001364	0.175745	0.001364	0.182989		0.001364	0.189994	0.001364	0.189865	0.001364	0.181599
0.001365	0.178026	0.001365	0.186654	0.001365	0.18487		0.001365	0.160427	0.001365	0.176878	0.001365	0.183951		0.001365	0.188231	0.001365	0.188531	0.001365	0.181472
0.001366	0.178475	0.001366	0.186214	0.001366	0.184959		0.001366	0.159545	0.001366	0.174107	0.001366	0.185286		0.001366	0.187844	0.001366	0.188434	0.001366	0.181994
0.001367	0.179476	0.001367	0.186205	0.001367	0.185512		0.001367	0.158501	0.001367	0.171977	0.001367	0.18627		0.001367	0.189179	0.001367	0.188169	0.001367	0.182496
0.001368	0.179357	0.001368	0.185661	0.001368	0.187011		0.001368	0.158262	0.001368	0.171876	0.001368	0.184871		0.001368	0.189533	0.001368	0.188376	0.001368	0.182042
0.001369	0.178937	0.001369	0.186021	0.001369	0.187129		0.001369	0.15907	0.001369	0.174118	0.001369	0.184202		0.001369	0.187521	0.001369	0.188576	0.001369	0.182661
0.00137	0.178435	0.00137	0.186725	0.00137	0.186323		0.00137	0.160259	0.00137	0.176384	0.00137	0.185192		0.00137	0.186575	0.00137	0.188878	0.00137	0.183423
0.001371	0.177339	0.001371	0.186445	0.001371	0.185942		0.001371	0.161252	0.001371	0.176492	0.001371	0.185532		0.001371	0.187606	0.001371	0.189521	0.001371	0.183157
0.001372	0.177121	0.001372	0.186913	0.001372	0.18599		0.001372	0.159731	0.001372	0.174628	0.001372	0.184825		0.001372	0.188596	0.001372	0.188077	0.001372	0.182371
0.001373	0.178008	0.001373	0.187843	0.001373	0.186581		0.001373	0.159488	0.001373	0.174498	0.001373	0.183032		0.001373	0.188332	0.001373	0.187564	0.001373	0.182381
0.001374	0.178066	0.001374	0.18986	0.001374	0.186598		0.001374	0.160085	0.001374	0.173267	0.001374	0.181588		0.001374	0.188789	0.001374	0.188146	0.001374	0.182887
0.001375	0.177577	0.001375	0.189311	0.001375	0.186191		0.001375	0.162476	0.001375	0.173659	0.001375	0.18335		0.001375	0.189056	0.001375	0.189284	0.001375	0.183127
0.001376	0.17764	0.001376	0.186949	0.001376	0.18609		0.001376	0.162444	0.001376	0.175213	0.001376	0.184166		0.001376	0.189441	0.001376	0.188414	0.001376	0.183876
0.001377	0.178186	0.001377	0.186818	0.001377	0.185604		0.001377	0.162582	0.001377	0.176625	0.001377	0.183291		0.001377	0.189876	0.001377	0.188808	0.001377	0.183761
0.001378	0.178436	0.001378	0.186976	0.001378	0.184623		0.001378	0.16243	0.001378	0.177537	0.001378	0.18548		0.001378	0.188961	0.001378	0.18867	0.001378	0.182908
0.001379	0.177841	0.001379	0.188199	0.001379	0.184413		0.001379	0.160589	0.001379	0.178022	0.001379	0.187596		0.001379	0.188975	0.001379	0.188632	0.001379	0.182525
0.00138	0.17761	0.00138	0.188905	0.00138	0.183608		0.00138	0.160595	0.00138	0.177557	0.00138	0.188667		0.00138	0.189986	0.00138	0.189311	0.00138	0.182479
0.001381	0.177207	0.001381	0.188393	0.001381	0.184092		0.001381	0.1609	0.001381	0.175189	0.001381	0.189139		0.001381	0.189326	0.001381	0.189086	0.001381	0.182768
0.001382	0.17724	0.001382	0.188227	0.001382	0.185264		0.001382	0.159346	0.001382	0.174629	0.001382	0.188148		0.001382	0.190209	0.001382	0.188607	0.001382	0.183217
0.001383	0.178213	0.001383	0.187464	0.001383	0.184628		0.001383	0.16018	0.001383	0.175534	0.001383	0.187729		0.001383	0.191624	0.001383	0.189169	0.001383	0.184635
0.001384	0.178371	0.001384	0.187346	0.001384	0.185507		0.001384	0.163302	0.001384	0.175375	0.001384	0.189047		0.001384	0.191066	0.001384	0.191371	0.001384	0.18513
0.001385	0.178152	0.001385	0.189034	0.001385	0.186815		0.001385	0.165044	0.001385	0.175448	0.001385	0.188174		0.001385	0.189826	0.001385	0.191278	0.001385	0.184669
0.001386	0.178891	0.001386	0.190178	0.001386	0.186398		0.001386	0.164703	0.001386	0.175694	0.001386	0.185391		0.001386	0.189345	0.001386	0.190641	0.001386	0.184528
0.001387	0.180901	0.001387	0.190063	0.001387	0.186115		0.001387	0.164512	0.001387	0.176253	0.001387	0.187031		0.001387	0.188481	0.001387	0.191178	0.001387	0.184543
0.001388	0.182068	0.001388	0.190896	0.001388	0.186557		0.001388	0.165377	0.001388	0.175664	0.001388	0.187904		0.001388	0.187761	0.001388	0.191403	0.001388	0.185083
0.001389	0.181696	0.001389	0.190187	0.001389	0.186252		0.001389	0.165581	0.001389	0.176223	0.001389	0.187124		0.001389	0.188096	0.001389	0.192446	0.001389	0.185839
0.00139	0.180401	0.00139	0.19055	0.00139	0.18632		0.00139	0.165977	0.00139	0.177992	0.00139	0.18779		0.00139	0.190015	0.00139	0.192539	0.00139	0.186019
0.001391	0.179628	0.001391	0.190982	0.001391	0.186622		0.001391	0.166158	0.001391	0.179607	0.001391	0.189827		0.001391	0.191632	0.001391	0.191909	0.001391	0.186065
0.001392	0.178829	0.001392	0.190844	0.001392	0.187672		0.001392	0.164638	0.001392	0.177211	0.001392	0.189399		0.001392	0.190983	0.001392	0.191952	0.001392	0.185963
0.001393	0.178447	0.001393	0.190322	0.001393	0.188446		0.001393	0.164947	0.001393	0.175693	0.001393	0.188867		0.001393	0.19118	0.001393	0.191858	0.001393	0.18646
0.001394	0.177657	0.001394	0.189407	0.001394	0.188695		0.001394	0.166034	0.001394	0.177601	0.001394	0.187803		0.001394	0.190283	0.001394	0.192023	0.001394	0.18709
0.001395	0.176381	0.001395	0.188891	0.001395	0.188287		0.001395	0.165308	0.001395	0.180272	0.001395	0.185964		0.001395	0.190903	0.001395	0.191368	0.001395	0.187227
0.001396	0.175927	0.001396	0.188927	0.001396	0.187893		0.001396	0.16516	0.001396	0.181299	0.001396	0.185229		0.001396	0.192213	0.001396	0.190759	0.001396	0.186947
0.001397	0.176819	0.001397	0.189445	0.001397	0.187196		0.001397	0.166048	0.001397	0.180799	0.001397	0.1846		0.001397	0.192416	0.001397	0.191442	0.001397	0.187173
0.001398	0.178324	0.001398	0.189775	0.001398	0.186027		0.001398	0.165423	0.001398	0.179814	0.001398	0.186952		0.001398	0.19297	0.001398	0.19212	0.001398	0.187094
0.001399	0.180077	0.001399	0.188783	0.001399	0.185836		0.001399	0.165655	0.001399	0.176778	0.001399	0.189002		0.001399	0.192381	0.001399	0.193043	0.001399	0.186961
0.0014	0.181027	0.0014	0.188367	0.0014	0.18766		0.0014	0.167423	0.0014	0.176731	0.0014	0.189719		0.0014	0.192121	0.0014	0.193215	0.0014	0.187731
0.001401	0.181234	0.001401	0.188207	0.001401	0.189262		0.001401	0.167475	0.001401	0.177509	0.001401	0.190882		0.001401	0.192581	0.001401	0.193224	0.001401	0.187894
0.001402	0.181264	0.001402	0.187976	0.001402	0.190063		0.001402	0.166324	0.001402	0.175895	0.001402	0.190472		0.001402	0.193497	0.001402	0.19391	0.001402	0.188165
0.001403	0.181515	0.001403	0.18761	0.001403	0.189684		0.001403	0.165764	0.001403	0.177979	0.001403	0.188563		0.001403	0.1952	0.001403	0.194244	0.001403	0.188323
0.001404	0.182106	0.001404	0.188341	0.001404	0.189878		0.001404	0.163735	0.001404	0.179667	0.001404	0.187338		0.001404	0.196054	0.001404	0.192696	0.001404	0.188312
0.001405	0.181531	0.001405	0.188623	0.001405	0.189504		0.001405	0.160811	0.001405	0.180273	0.001405	0.18711		0.001405	0.196601	0.001405	0.192404	0.001405	0.188052
0.001406	0.180859	0.001406	0.188746	0.001406	0.189041		0.001406	0.162369	0.001406	0.181153	0.001406	0.186485		0.001406	0.195637	0.001406	0.191883	0.001406	0.187987
0.001407	0.180948	0.001407	0.188516	0.001407	0.18886		0.001407	0.164129	0.001407	0.181849	0.001407	0.187745		0.001407	0.191379	0.001407	0.191595	0.001407	0.188806
0.001408	0.180026	0.001408	0.189149	0.001408	0.188495		0.001408	0.163922	0.001408	0.18053	0.001408	0.189945		0.001408	0.188422	0.001408	0.193549	0.001408	0.189592
0.001409	0.180469	0.001409	0.189722	0.001409	0.189184		0.001409	0.164272	0.001409	0.180682	0.001409	0.190679		0.001409	0.187685	0.001409	0.195027	0.001409	0.189885
0.00141	0.181489	0.00141	0.190219	0.00141	0.189426		0.00141	0.165014	0.00141	0.181296	0.00141	0.189724		0.00141	0.190547	0.00141	0.193664	0.00141	0.189726
0.001411	0.181191	0.001411	0.189519	0.001411	0.190208		0.001411	0.164934	0.001411	0.180485	0.001411	0.190032		0.001411	0.192148	0.001411	0.193803	0.001411	0.189578
0.001412	0.181706	0.001412	0.189377	0.001412	0.189924		0.001412	0.165979	0.001412	0.180159	0.001412	0.193136		0.001412	0.192551	0.001412	0.19468	0.001412	0.190391
0.001413	0.18336	0.001413	0.191277	0.001413	0.190049		0.001413	0.165993	0.001413	0.180896	0.001413	0.194483		0.001413	0.194229	0.001413	0.194729	0.001413	0.190959
0.001414	0.183519	0.001414	0.19264	0.001414	0.189467		0.001414	0.16492	0.001414	0.181759	0.001414	0.190705		0.001414	0.197139	0.001414	0.19471	0.001414	0.190124
0.001415	0.183814	0.001415	0.192129	0.001415	0.188462		0.001415	0.165111	0.001415	0.182197	0.001415	0.186376		0.001415	0.196444	0.001415	0.195049	0.001415	0.189746
0.001416	0.183474	0.001416	0.192138	0.001416	0.18813		0.001416	0.163056	0.001416	0.181921	0.001416	0.18562		0.001416	0.194365	0.001416	0.195273	0.001416	0.190038
0.001417	0.181598	0.001417	0.193279	0.001417	0.188754		0.001417	0.162566	0.001417	0.181906	0.001417	0.186569		0.001417	0.193659	0.001417	0.195699	0.001417	0.189766
0.001418	0.180369	0.001418	0.192894	0.001418	0.189841		0.001418	0.161994	0.001418	0.180153	0.001418	0.187913		0.001418	0.19258	0.001418	0.196184	0.001418	0.190692
0.001419	0.180622	0.001419	0.193093	0.001419	0.189679		0.001419	0.162379	0.001419	0.180168	0.001419	0.189054		0.001419	0.193158	0.001419	0.195727	0.001419	0.191632
0.00142	0.180686	0.00142	0.194069	0.00142	0.189724		0.00142	0.163516	0.00142	0.182037	0.00142	0.189331		0.00142	0.194562	0.00142	0.195728	0.00142	0.191214
0.001421	0.181221	0.001421	0.19355	0.001421	0.190456		0.001421	0.166625	0.001421	0.18122	0.001421	0.188036		0.001421	0.194761	0.001421	0.196033	0.001421	0.190157
0.001422	0.182086	0.001422	0.193552	0.001422	0.192275		0.001422	0.168748	0.001422	0.182741	0.001422	0.189267		0.001422	0.196476	0.001422	0.196387	0.001422	0.189774
0.001423	0.182641	0.001423	0.19342	0.001423	0.192602		0.001423	0.168342	0.001423	0.184039	0.001423	0.192466		0.001423	0.197059	0.001423	0.196044	0.001423	0.190164
0.001424	0.182439	0.001424	0.193597	0.001424	0.191762		0.001424	0.167776	0.001424	0.181602	0.001424	0.195352		0.001424	0.195733	0.001424	0.19614	0.001424	0.190384
0.001425	0.182624	0.001425	0.194497	0.001425	0.192488		0.001425	0.166271	0.001425	0.180532	0.001425	0.19478		0.001425	0.195297	0.001425	0.196112	0.001425	0.189955
0.001426	0.183402	0.001426	0.195476	0.001426	0.191893		0.001426	0.164516	0.001426	0.181162	0.001426	0.193421		0.001426	0.19615	0.001426	0.196612	0.001426	0.189964
0.001427	0.1831	0.001427	0.194597	0.001427	0.190454		0.001427	0.165078	0.001427	0.182805	0.001427	0.191443		0.001427	0.195838	0.001427	0.196667	0.001427	0.190926
0.001428	0.182762	0.001428	0.193651	0.001428	0.191505		0.001428	0.166731	0.001428	0.184938	0.001428	0.18821		0.001428	0.198162	0.001428	0.196412	0.001428	0.191773
0.001429	0.183068	0.001429	0.194638	0.001429	0.192305		0.001429	0.168733	0.001429	0.186157	0.001429	0.18754		0.001429	0.198998	0.001429	0.197159	0.001429	0.192179
0.00143	0.183006	0.00143	0.195985	0.00143	0.193634		0.00143	0.168597	0.00143	0.18604	0.00143	0.189906		0.00143	0.197923	0.00143	0.19728	0.00143	0.191907
0.001431	0.183266	0.001431	0.196825	0.001431	0.193727		0.001431	0.166323	0.001431	0.186413	0.001431	0.191834		0.001431	0.198533	0.001431	0.197496	0.001431	0.191839
0.001432	0.183901	0.001432	0.197002	0.001432	0.192973		0.001432	0.165176	0.001432	0.185445	0.001432	0.192814		0.001432	0.199604	0.001432	0.198727	0.001432	0.191901
0.001433	0.185571	0.001433	0.19641	0.001433	0.192818		0.001433	0.163818	0.001433	0.181998	0.001433	0.192711		0.001433	0.201266	0.001433	0.198509	0.001433	0.192607
0.001434	0.18662	0.001434	0.196215	0.001434	0.192432		0.001434	0.162823	0.001434	0.180357	0.001434	0.192528		0.001434	0.199765	0.001434	0.196719	0.001434	0.192547
0.001435	0.187042	0.001435	0.196725	0.001435	0.192826		0.001435	0.163428	0.001435	0.180433	0.001435	0.190792		0.001435	0.197686	0.001435	0.19666	0.001435	0.192116
0.001436	0.187032	0.001436	0.197232	0.001436	0.193496		0.001436	0.16426	0.001436	0.180708	0.001436	0.190449		0.001436	0.198317	0.001436	0.197237	0.001436	0.192619
0.001437	0.186489	0.001437	0.198727	0.001437	0.193566		0.001437	0.165253	0.001437	0.182673	0.001437	0.193153		0.001437	0.196921	0.001437	0.198021	0.001437	0.193018
0.001438	0.186023	0.001438	0.19904	0.001438	0.19305		0.001438	0.167663	0.001438	0.184285	0.001438	0.192951		0.001438	0.194776	0.001438	0.199082	0.001438	0.19237
0.001439	0.187158	0.001439	0.198894	0.001439	0.195491		0.001439	0.168175	0.001439	0.185864	0.001439	0.193486		0.001439	0.195531	0.001439	0.198498	0.001439	0.191808
0.00144	0.18785	0.00144	0.197774	0.00144	0.196886		0.00144	0.167158	0.00144	0.184726	0.00144	0.193353		0.00144	0.195305	0.00144	0.197959	0.00144	0.19327
0.001441	0.188319	0.001441	0.197279	0.001441	0.195701		0.001441	0.166649	0.001441	0.183266	0.001441	0.190082		0.001441	0.194909	0.001441	0.198345	0.001441	0.1947
0.001442	0.188063	0.001442	0.19783	0.001442	0.196488		0.001442	0.166903	0.001442	0.183488	0.001442	0.189248		0.001442	0.19617	0.001442	0.198862	0.001442	0.193663
0.001443	0.187438	0.001443	0.198091	0.001443	0.19704		0.001443	0.167477	0.001443	0.184026	0.001443	0.189716		0.001443	0.197512	0.001443	0.199025	0.001443	0.193511
0.001444	0.186959	0.001444	0.198051	0.001444	0.197313		0.001444	0.168712	0.001444	0.183693	0.001444	0.190009		0.001444	0.198064	0.001444	0.198991	0.001444	0.193533
0.001445	0.186403	0.001445	0.196706	0.001445	0.197346		0.001445	0.169525	0.001445	0.183487	0.001445	0.192525		0.001445	0.199202	0.001445	0.197349	0.001445	0.192951
0.001446	0.185998	0.001446	0.196374	0.001446	0.197378		0.001446	0.168175	0.001446	0.184447	0.001446	0.192551		0.001446	0.199587	0.001446	0.197125	0.001446	0.192991
0.001447	0.186368	0.001447	0.197508	0.001447	0.196821		0.001447	0.169159	0.001447	0.18433	0.001447	0.189054		0.001447	0.199593	0.001447	0.1978	0.001447	0.19296
0.001448	0.187251	0.001448	0.197597	0.001448	0.197307		0.001448	0.171715	0.001448	0.183136	0.001448	0.187847		0.001448	0.199518	0.001448	0.197937	0.001448	0.192302
0.001449	0.188493	0.001449	0.198187	0.001449	0.198566		0.001449	0.172746	0.001449	0.183856	0.001449	0.190299		0.001449	0.201297	0.001449	0.197444	0.001449	0.192704
0.00145	0.190094	0.00145	0.199135	0.00145	0.198261		0.00145	0.171811	0.00145	0.186326	0.00145	0.192152		0.00145	0.199564	0.00145	0.198363	0.00145	0.193243
0.001451	0.191106	0.001451	0.198939	0.001451	0.198712		0.001451	0.170921	0.001451	0.187674	0.001451	0.193046		0.001451	0.196885	0.001451	0.199156	0.001451	0.192761
0.001452	0.190656	0.001452	0.197893	0.001452	0.198741		0.001452	0.172063	0.001452	0.189282	0.001452	0.191674		0.001452	0.197665	0.001452	0.199135	0.001452	0.19332
0.001453	0.189989	0.001453	0.197959	0.001453	0.198822		0.001453	0.172376	0.001453	0.189678	0.001453	0.190847		0.001453	0.199999	0.001453	0.198219	0.001453	0.193591
0.001454	0.190436	0.001454	0.199667	0.001454	0.19949		0.001454	0.171412	0.001454	0.188311	0.001454	0.192015		0.001454	0.202035	0.001454	0.198509	0.001454	0.193037
0.001455	0.191605	0.001455	0.200339	0.001455	0.199902		0.001455	0.171541	0.001455	0.18567	0.001455	0.19332		0.001455	0.201967	0.001455	0.200052	0.001455	0.193519
0.001456	0.191249	0.001456	0.200205	0.001456	0.199876		0.001456	0.172207	0.001456	0.184346	0.001456	0.194852		0.001456	0.199571	0.001456	0.20077	0.001456	0.193984
0.001457	0.191236	0.001457	0.199517	0.001457	0.199456		0.001457	0.173146	0.001457	0.183421	0.001457	0.19398		0.001457	0.200968	0.001457	0.201453	0.001457	0.194162
0.001458	0.192235	0.001458	0.197823	0.001458	0.199573		0.001458	0.172662	0.001458	0.182426	0.001458	0.193693		0.001458	0.203019	0.001458	0.201424	0.001458	0.194186
0.001459	0.191498	0.001459	0.197151	0.001459	0.199059		0.001459	0.17322	0.001459	0.182787	0.001459	0.193056		0.001459	0.201448	0.001459	0.200623	0.001459	0.193776
0.00146	0.190778	0.00146	0.198237	0.00146	0.198217		0.00146	0.173488	0.00146	0.183683	0.00146	0.191749		0.00146	0.201658	0.00146	0.200533	0.00146	0.193169
0.001461	0.191034	0.001461	0.198715	0.001461	0.199372		0.001461	0.171666	0.001461	0.183518	0.001461	0.192084		0.001461	0.202067	0.001461	0.201026	0.001461	0.192837
0.001462	0.191921	0.001462	0.19862	0.001462	0.20127		0.001462	0.170954	0.001462	0.183233	0.001462	0.192527		0.001462	0.202555	0.001462	0.201072	0.001462	0.193125
0.001463	0.191526	0.001463	0.197985	0.001463	0.201672		0.001463	0.172291	0.001463	0.182775	0.001463	0.194527		0.001463	0.203157	0.001463	0.199609	0.001463	0.193352
0.001464	0.190607	0.001464	0.19724	0.001464	0.200752		0.001464	0.175145	0.001464	0.184155	0.001464	0.197389		0.001464	0.201944	0.001464	0.198407	0.001464	0.193328
0.001465	0.190666	0.001465	0.198242	0.001465	0.200589		0.001465	0.176288	0.001465	0.185077	0.001465	0.197966		0.001465	0.199178	0.001465	0.19851	0.001465	0.192903
0.001466	0.191705	0.001466	0.199592	0.001466	0.199414		0.001466	0.177421	0.001466	0.185199	0.001466	0.195318		0.001466	0.200345	0.001466	0.199253	0.001466	0.193495
0.001467	0.192389	0.001467	0.199537	0.001467	0.199268		0.001467	0.17698	0.001467	0.18674	0.001467	0.1922		0.001467	0.201476	0.001467	0.19922	0.001467	0.193985
0.001468	0.193116	0.001468	0.199431	0.001468	0.200439		0.001468	0.175459	0.001468	0.186722	0.001468	0.19031		0.001468	0.201625	0.001468	0.199584	0.001468	0.194643
0.001469	0.19315	0.001469	0.199509	0.001469	0.200413		0.001469	0.174593	0.001469	0.186767	0.001469	0.190646		0.001469	0.20273	0.001469	0.200057	0.001469	0.195092
0.00147	0.192637	0.00147	0.199147	0.00147	0.201361		0.00147	0.174981	0.00147	0.187675	0.00147	0.196091		0.00147	0.201348	0.00147	0.200107	0.00147	0.195073
0.001471	0.192115	0.001471	0.199485	0.001471	0.202226		0.001471	0.176047	0.001471	0.188886	0.001471	0.19847		0.001471	0.199602	0.001471	0.200703	0.001471	0.194093
0.001472	0.192733	0.001472	0.200015	0.001472	0.201316		0.001472	0.176941	0.001472	0.187977	0.001472	0.197458		0.001472	0.200572	0.001472	0.200568	0.001472	0.194009
0.001473	0.194696	0.001473	0.201323	0.001473	0.200234		0.001473	0.17614	0.001473	0.187017	0.001473	0.19794		0.001473	0.203212	0.001473	0.198875	0.001473	0.193887
0.001474	0.19537	0.001474	0.202958	0.001474	0.200573		0.001474	0.176581	0.001474	0.185622	0.001474	0.196321		0.001474	0.203429	0.001474	0.199001	0.001474	0.193271
0.001475	0.19489	0.001475	0.203294	0.001475	0.20135		0.001475	0.177679	0.001475	0.184496	0.001475	0.195724		0.001475	0.203732	0.001475	0.199061	0.001475	0.194172
0.001476	0.193463	0.001476	0.201916	0.001476	0.20194		0.001476	0.177661	0.001476	0.185553	0.001476	0.19838		0.001476	0.202268	0.001476	0.198042	0.001476	0.194599
0.001477	0.193766	0.001477	0.200365	0.001477	0.203326		0.001477	0.179025	0.001477	0.187008	0.001477	0.198958		0.001477	0.199989	0.001477	0.198681	0.001477	0.194892
0.001478	0.194293	0.001478	0.199621	0.001478	0.20329		0.001478	0.180881	0.001478	0.189748	0.001478	0.198		0.001478	0.199427	0.001478	0.200561	0.001478	0.195127
0.001479	0.193889	0.001479	0.198631	0.001479	0.203066		0.001479	0.180269	0.001479	0.189105	0.001479	0.200139		0.001479	0.200984	0.001479	0.20155	0.001479	0.195181
0.00148	0.194041	0.00148	0.197679	0.00148	0.202439		0.00148	0.179886	0.00148	0.188086	0.00148	0.201824		0.00148	0.202384	0.00148	0.201131	0.00148	0.195833
0.001481	0.194272	0.001481	0.198539	0.001481	0.202573		0.001481	0.179742	0.001481	0.188189	0.001481	0.201711		0.001481	0.20255	0.001481	0.200595	0.001481	0.195729
0.001482	0.194756	0.001482	0.19969	0.001482	0.203373		0.001482	0.180114	0.001482	0.18798	0.001482	0.202195		0.001482	0.205408	0.001482	0.200385	0.001482	0.19497
0.001483	0.194806	0.001483	0.199813	0.001483	0.20239		0.001483	0.182396	0.001483	0.185484	0.001483	0.201023		0.001483	0.206714	0.001483	0.201311	0.001483	0.195066
0.001484	0.194385	0.001484	0.200654	0.001484	0.202535		0.001484	0.182705	0.001484	0.184176	0.001484	0.199134		0.001484	0.206342	0.001484	0.201546	0.001484	0.195725
0.001485	0.194905	0.001485	0.201959	0.001485	0.203598		0.001485	0.181148	0.001485	0.185138	0.001485	0.197936		0.001485	0.206782	0.001485	0.201051	0.001485	0.195961
0.001486	0.195656	0.001486	0.203275	0.001486	0.202283		0.001486	0.18018	0.001486	0.183958	0.001486	0.19821		0.001486	0.205872	0.001486	0.200547	0.001486	0.195469
0.001487	0.195869	0.001487	0.203859	0.001487	0.202533		0.001487	0.179703	0.001487	0.183199	0.001487	0.197731		0.001487	0.20501	0.001487	0.20053	0.001487	0.194415
0.001488	0.195322	0.001488	0.202155	0.001488	0.203723		0.001488	0.178317	0.001488	0.185726	0.001488	0.197365		0.001488	0.206183	0.001488	0.20063	0.001488	0.193796
0.001489	0.193915	0.001489	0.202292	0.001489	0.204164		0.001489	0.177239	0.001489	0.187005	0.001489	0.197085		0.001489	0.207501	0.001489	0.201382	0.001489	0.193752
0.00149	0.193728	0.00149	0.202635	0.00149	0.204533		0.00149	0.178065	0.00149	0.186391	0.00149	0.195461		0.00149	0.205727	0.00149	0.202452	0.00149	0.194683
0.001491	0.193699	0.001491	0.202708	0.001491	0.20493		0.001491	0.179044	0.001491	0.18385	0.001491	0.194937		0.001491	0.205402	0.001491	0.20238	0.001491	0.195665
0.001492	0.194247	0.001492	0.203696	0.001492	0.20469		0.001492	0.179916	0.001492	0.182413	0.001492	0.197004		0.001492	0.204633	0.001492	0.202725	0.001492	0.19577
0.001493	0.194615	0.001493	0.204384	0.001493	0.204261		0.001493	0.179498	0.001493	0.183864	0.001493	0.19934		0.001493	0.203021	0.001493	0.203549	0.001493	0.196222
0.001494	0.194711	0.001494	0.203493	0.001494	0.204949		0.001494	0.179005	0.001494	0.184364	0.001494	0.20108		0.001494	0.204746	0.001494	0.202548	0.001494	0.196594
0.001495	0.194662	0.001495	0.204463	0.001495	0.204405		0.001495	0.177395	0.001495	0.183889	0.001495	0.202673		0.001495	0.20566	0.001495	0.201922	0.001495	0.196602
0.001496	0.194103	0.001496	0.203893	0.001496	0.203873		0.001496	0.178405	0.001496	0.185524	0.001496	0.202906		0.001496	0.205084	0.001496	0.202254	0.001496	0.196547
0.001497	0.194238	0.001497	0.202849	0.001497	0.204631		0.001497	0.179106	0.001497	0.187584	0.001497	0.202303		0.001497	0.20566	0.001497	0.202328	0.001497	0.196389
0.001498	0.194143	0.001498	0.20289	0.001498	0.205897		0.001498	0.178663	0.001498	0.185681	0.001498	0.201642		0.001498	0.205588	0.001498	0.203004	0.001498	0.197024
0.001499	0.195195	0.001499	0.203473	0.001499	0.205836		0.001499	0.179342	0.001499	0.183622	0.001499	0.20095		0.001499	0.206216	0.001499	0.202953	0.001499	0.198358
0.0015	0.195996	0.0015	0.204466	0.0015	0.205349		0.0015	0.179027	0.0015	0.18413	0.0015	0.198696		0.0015	0.208282	0.0015	0.202512	0.0015	0.198951
0.001501	0.196221	0.001501	0.204275	0.001501	0.206154		0.001501	0.177441	0.001501	0.185247	0.001501	0.199108		0.001501	0.208407	0.001501	0.202619	0.001501	0.198112
0.001502	0.196229	0.001502	0.203809	0.001502	0.206813		0.001502	0.176593	0.001502	0.186523	0.001502	0.200052		0.001502	0.208514	0.001502	0.203078	0.001502	0.197128
0.001503	0.195807	0.001503	0.202772	0.001503	0.206386		0.001503	0.176566	0.001503	0.187381	0.001503	0.202051		0.001503	0.208723	0.001503	0.203422	0.001503	0.197258
0.001504	0.195026	0.001504	0.201552	0.001504	0.20493		0.001504	0.177336	0.001504	0.187452	0.001504	0.202589		0.001504	0.206765	0.001504	0.203729	0.001504	0.197419
0.001505	0.195752	0.001505	0.201678	0.001505	0.202522		0.001505	0.177801	0.001505	0.188349	0.001505	0.200828		0.001505	0.205415	0.001505	0.203708	0.001505	0.19773
0.001506	0.197284	0.001506	0.202185	0.001506	0.202239		0.001506	0.177631	0.001506	0.187856	0.001506	0.200567		0.001506	0.204939	0.001506	0.204921	0.001506	0.19894
0.001507	0.197743	0.001507	0.203749	0.001507	0.203804		0.001507	0.177909	0.001507	0.187744	0.001507	0.20029		0.001507	0.20548	0.001507	0.205424	0.001507	0.199547
0.001508	0.197882	0.001508	0.20472	0.001508	0.204954		0.001508	0.176756	0.001508	0.18925	0.001508	0.200654		0.001508	0.206533	0.001508	0.205672	0.001508	0.199685
0.001509	0.197636	0.001509	0.205012	0.001509	0.204829		0.001509	0.174916	0.001509	0.187353	0.001509	0.201949		0.001509	0.206633	0.001509	0.206891	0.001509	0.199571
0.00151	0.196978	0.00151	0.205343	0.00151	0.203748		0.00151	0.17478	0.00151	0.184713	0.00151	0.200829		0.00151	0.206527	0.00151	0.207007	0.00151	0.19966
0.001511	0.19746	0.001511	0.206204	0.001511	0.20405		0.001511	0.173616	0.001511	0.184211	0.001511	0.201832		0.001511	0.206242	0.001511	0.206361	0.001511	0.199379
0.001512	0.198126	0.001512	0.205894	0.001512	0.204475		0.001512	0.173102	0.001512	0.184977	0.001512	0.20135		0.001512	0.206472	0.001512	0.205253	0.001512	0.199227
0.001513	0.197432	0.001513	0.204966	0.001513	0.204032		0.001513	0.172365	0.001513	0.186785	0.001513	0.198543		0.001513	0.205967	0.001513	0.205646	0.001513	0.199745
0.001514	0.197815	0.001514	0.203644	0.001514	0.204432		0.001514	0.171695	0.001514	0.190352	0.001514	0.197569		0.001514	0.205644	0.001514	0.205739	0.001514	0.200551
0.001515	0.19904	0.001515	0.202728	0.001515	0.205821		0.001515	0.171561	0.001515	0.190902	0.001515	0.200501		0.001515	0.205697	0.001515	0.205392	0.001515	0.201444
0.001516	0.200049	0.001516	0.203676	0.001516	0.205839		0.001516	0.172532	0.001516	0.190951	0.001516	0.200551		0.001516	0.205713	0.001516	0.206414	0.001516	0.201996
0.001517	0.19957	0.001517	0.204058	0.001517	0.204382		0.001517	0.175042	0.001517	0.189623	0.001517	0.198919		0.001517	0.206626	0.001517	0.207059	0.001517	0.2027
0.001518	0.198871	0.001518	0.204204	0.001518	0.205086		0.001518	0.176816	0.001518	0.188022	0.001518	0.197413		0.001518	0.206635	0.001518	0.206145	0.001518	0.202672
0.001519	0.197871	0.001519	0.204373	0.001519	0.206689		0.001519	0.177257	0.001519	0.190141	0.001519	0.195361		0.001519	0.207311	0.001519	0.206294	0.001519	0.202468
0.00152	0.197827	0.00152	0.204833	0.00152	0.206908		0.00152	0.17704	0.00152	0.192105	0.00152	0.195925		0.00152	0.206562	0.00152	0.207425	0.00152	0.202084
0.001521	0.19792	0.001521	0.204397	0.001521	0.205621		0.001521	0.176959	0.001521	0.193159	0.001521	0.19891		0.001521	0.205084	0.001521	0.2064	0.001521	0.201756
0.001522	0.197395	0.001522	0.20383	0.001522	0.205448		0.001522	0.177264	0.001522	0.193715	0.001522	0.200816		0.001522	0.201427	0.001522	0.205869	0.001522	0.201375
0.001523	0.199239	0.001523	0.204874	0.001523	0.205789		0.001523	0.177177	0.001523	0.192332	0.001523	0.199496		0.001523	0.200955	0.001523	0.20709	0.001523	0.201721
0.001524	0.201963	0.001524	0.205573	0.001524	0.205932		0.001524	0.176566	0.001524	0.189935	0.001524	0.19862		0.001524	0.203274	0.001524	0.20779	0.001524	0.202616
0.001525	0.201866	0.001525	0.204835	0.001525	0.207008		0.001525	0.177057	0.001525	0.190914	0.001525	0.200454		0.001525	0.203568	0.001525	0.208211	0.001525	0.202551
0.001526	0.202187	0.001526	0.204271	0.001526	0.206775		0.001526	0.177463	0.001526	0.190581	0.001526	0.201366		0.001526	0.203267	0.001526	0.208748	0.001526	0.203143
0.001527	0.202537	0.001527	0.205097	0.001527	0.205371		0.001527	0.177349	0.001527	0.188646	0.001527	0.200394		0.001527	0.201903	0.001527	0.2085	0.001527	0.20347
0.001528	0.200627	0.001528	0.206036	0.001528	0.205622		0.001528	0.178257	0.001528	0.189577	0.001528	0.198293		0.001528	0.202386	0.001528	0.207189	0.001528	0.202848
0.001529	0.198381	0.001529	0.20571	0.001529	0.207098		0.001529	0.178148	0.001529	0.192022	0.001529	0.195616		0.001529	0.204314	0.001529	0.20648	0.001529	0.202299
0.00153	0.200194	0.00153	0.205977	0.00153	0.208389		0.00153	0.177583	0.00153	0.191944	0.00153	0.195988		0.00153	0.205335	0.00153	0.206317	0.00153	0.202525
0.001531	0.202598	0.001531	0.207218	0.001531	0.207953		0.001531	0.179268	0.001531	0.190318	0.001531	0.198306		0.001531	0.205678	0.001531	0.206211	0.001531	0.203229
0.001532	0.202119	0.001532	0.207167	0.001532	0.208962		0.001532	0.180284	0.001532	0.19041	0.001532	0.19891		0.001532	0.206759	0.001532	0.206442	0.001532	0.203396
0.001533	0.201137	0.001533	0.20777	0.001533	0.210027		0.001533	0.179322	0.001533	0.190707	0.001533	0.198397		0.001533	0.207673	0.001533	0.20653	0.001533	0.203806
0.001534	0.201476	0.001534	0.20635	0.001534	0.208498		0.001534	0.177014	0.001534	0.190699	0.001534	0.198048		0.001534	0.207396	0.001534	0.206575	0.001534	0.204769
0.001535	0.20151	0.001535	0.205098	0.001535	0.207641		0.001535	0.178996	0.001535	0.19197	0.001535	0.200027		0.001535	0.204954	0.001535	0.207497	0.001535	0.204415
0.001536	0.201315	0.001536	0.205143	0.001536	0.209457		0.001536	0.183898	0.001536	0.192314	0.001536	0.200108		0.001536	0.20416	0.001536	0.207898	0.001536	0.203194
0.001537	0.201301	0.001537	0.20435	0.001537	0.210142		0.001537	0.184193	0.001537	0.190965	0.001537	0.19845		0.001537	0.205977	0.001537	0.207612	0.001537	0.203227
0.001538	0.200901	0.001538	0.205125	0.001538	0.209848		0.001538	0.184616	0.001538	0.193285	0.001538	0.19897		0.001538	0.207708	0.001538	0.206928	0.001538	0.202961
0.001539	0.200644	0.001539	0.206606	0.001539	0.210311		0.001539	0.184834	0.001539	0.194815	0.001539	0.200143		0.001539	0.210041	0.001539	0.20743	0.001539	0.203244
0.00154	0.200749	0.00154	0.206821	0.00154	0.209568		0.00154	0.184706	0.00154	0.19199	0.00154	0.199791		0.00154	0.211285	0.00154	0.208606	0.00154	0.204341
0.001541	0.201009	0.001541	0.206166	0.001541	0.209467		0.001541	0.185695	0.001541	0.192636	0.001541	0.197995		0.001541	0.210135	0.001541	0.207939	0.001541	0.204364
0.001542	0.200926	0.001542	0.206569	0.001542	0.211269		0.001542	0.187219	0.001542	0.194676	0.001542	0.196839		0.001542	0.208866	0.001542	0.20711	0.001542	0.204366
0.001543	0.201592	0.001543	0.207279	0.001543	0.212826		0.001543	0.186088	0.001543	0.193269	0.001543	0.196279		0.001543	0.20965	0.001543	0.206585	0.001543	0.204629
0.001544	0.202103	0.001544	0.208114	0.001544	0.212284		0.001544	0.18396	0.001544	0.191324	0.001544	0.197066		0.001544	0.208842	0.001544	0.205594	0.001544	0.204356
0.001545	0.201792	0.001545	0.208217	0.001545	0.211603		0.001545	0.185019	0.001545	0.190929	0.001545	0.198624		0.001545	0.208965	0.001545	0.206375	0.001545	0.20379
0.001546	0.202159	0.001546	0.206647	0.001546	0.211181		0.001546	0.187378	0.001546	0.190662	0.001546	0.20233		0.001546	0.209465	0.001546	0.209245	0.001546	0.204312
0.001547	0.2038	0.001547	0.205549	0.001547	0.21079		0.001547	0.186631	0.001547	0.190623	0.001547	0.203458		0.001547	0.209933	0.001547	0.209679	0.001547	0.205717
0.001548	0.203594	0.001548	0.206169	0.001548	0.21007		0.001548	0.18572	0.001548	0.191276	0.001548	0.201161		0.001548	0.210201	0.001548	0.208876	0.001548	0.206565
0.001549	0.201792	0.001549	0.207108	0.001549	0.209673		0.001549	0.186719	0.001549	0.19302	0.001549	0.200469		0.001549	0.210925	0.001549	0.207937	0.001549	0.207173
0.00155	0.20166	0.00155	0.207237	0.00155	0.210861		0.00155	0.18682	0.00155	0.193128	0.00155	0.199669		0.00155	0.212286	0.00155	0.20716	0.00155	0.207075
0.001551	0.201776	0.001551	0.207795	0.001551	0.210784		0.001551	0.186517	0.001551	0.192118	0.001551	0.200902		0.001551	0.213741	0.001551	0.207079	0.001551	0.206891
0.001552	0.201838	0.001552	0.207779	0.001552	0.210862		0.001552	0.187454	0.001552	0.191597	0.001552	0.202036		0.001552	0.212069	0.001552	0.20742	0.001552	0.207176
0.001553	0.202113	0.001553	0.20815	0.001553	0.210923		0.001553	0.187582	0.001553	0.191299	0.001553	0.201587		0.001553	0.211784	0.001553	0.207911	0.001553	0.206785
0.001554	0.202965	0.001554	0.207725	0.001554	0.211791		0.001554	0.186685	0.001554	0.18945	0.001554	0.204416		0.001554	0.212566	0.001554	0.208021	0.001554	0.206236
0.001555	0.203742	0.001555	0.206393	0.001555	0.213407		0.001555	0.186808	0.001555	0.189597	0.001555	0.206358		0.001555	0.211521	0.001555	0.208581	0.001555	0.206393
0.001556	0.203651	0.001556	0.206508	0.001556	0.21426		0.001556	0.187248	0.001556	0.191606	0.001556	0.205054		0.001556	0.211583	0.001556	0.208243	0.001556	0.206769
0.001557	0.204358	0.001557	0.206461	0.001557	0.214557		0.001557	0.187201	0.001557	0.193145	0.001557	0.204834		0.001557	0.2131	0.001557	0.207718	0.001557	0.207115
0.001558	0.204461	0.001558	0.205691	0.001558	0.214085		0.001558	0.187039	0.001558	0.193268	0.001558	0.20648		0.001558	0.212494	0.001558	0.208171	0.001558	0.20756
0.001559	0.204314	0.001559	0.206514	0.001559	0.213781		0.001559	0.18857	0.001559	0.193946	0.001559	0.20716		0.001559	0.210074	0.001559	0.208683	0.001559	0.208021
0.00156	0.204858	0.00156	0.20796	0.00156	0.213174		0.00156	0.189127	0.00156	0.195515	0.00156	0.205916		0.00156	0.211447	0.00156	0.208631	0.00156	0.207991
0.001561	0.204401	0.001561	0.208004	0.001561	0.213386		0.001561	0.186825	0.001561	0.196507	0.001561	0.203197		0.001561	0.213289	0.001561	0.208553	0.001561	0.206892
0.001562	0.205135	0.001562	0.207755	0.001562	0.213627		0.001562	0.186175	0.001562	0.19442	0.001562	0.204511		0.001562	0.212596	0.001562	0.210185	0.001562	0.206827
0.001563	0.206303	0.001563	0.208126	0.001563	0.212626		0.001563	0.187782	0.001563	0.194082	0.001563	0.208095		0.001563	0.212459	0.001563	0.211151	0.001563	0.207692
0.001564	0.205863	0.001564	0.207484	0.001564	0.212784		0.001564	0.18853	0.001564	0.196702	0.001564	0.209618		0.001564	0.212564	0.001564	0.210243	0.001564	0.207956
0.001565	0.206008	0.001565	0.207966	0.001565	0.213026		0.001565	0.188882	0.001565	0.195599	0.001565	0.208679		0.001565	0.209509	0.001565	0.209565	0.001565	0.208077
0.001566	0.207832	0.001566	0.209223	0.001566	0.213193		0.001566	0.188842	0.001566	0.194253	0.001566	0.20824		0.001566	0.207923	0.001566	0.209147	0.001566	0.208661
0.001567	0.207913	0.001567	0.209774	0.001567	0.214905		0.001567	0.187501	0.001567	0.19675	0.001567	0.20768		0.001567	0.209492	0.001567	0.209066	0.001567	0.209176
0.001568	0.206322	0.001568	0.209867	0.001568	0.214887		0.001568	0.187105	0.001568	0.198107	0.001568	0.207633		0.001568	0.210616	0.001568	0.209217	0.001568	0.208984
0.001569	0.2057	0.001569	0.209332	0.001569	0.213597		0.001569	0.18721	0.001569	0.195923	0.001569	0.206312		0.001569	0.212652	0.001569	0.208983	0.001569	0.208525
0.00157	0.205639	0.00157	0.209693	0.00157	0.213934		0.00157	0.187084	0.00157	0.193132	0.00157	0.201465		0.00157	0.21418	0.00157	0.20857	0.00157	0.208131
0.001571	0.206232	0.001571	0.210101	0.001571	0.214524		0.001571	0.18653	0.001571	0.190571	0.001571	0.200548		0.001571	0.21438	0.001571	0.209863	0.001571	0.20796
0.001572	0.207377	0.001572	0.210013	0.001572	0.214619		0.001572	0.1833	0.001572	0.190299	0.001572	0.203136		0.001572	0.214928	0.001572	0.211165	0.001572	0.208253
0.001573	0.209275	0.001573	0.210083	0.001573	0.215075		0.001573	0.184025	0.001573	0.191631	0.001573	0.20515		0.001573	0.215153	0.001573	0.211695	0.001573	0.209285
0.001574	0.209745	0.001574	0.21092	0.001574	0.215609		0.001574	0.187373	0.001574	0.191595	0.001574	0.207087		0.001574	0.214526	0.001574	0.211069	0.001574	0.209509
0.001575	0.209126	0.001575	0.211418	0.001575	0.215763		0.001575	0.188785	0.001575	0.192334	0.001575	0.208747		0.001575	0.215722	0.001575	0.211413	0.001575	0.209175
0.001576	0.207424	0.001576	0.211354	0.001576	0.216227		0.001576	0.189333	0.001576	0.19434	0.001576	0.20775		0.001576	0.217199	0.001576	0.211583	0.001576	0.210015
0.001577	0.206087	0.001577	0.210104	0.001577	0.216308		0.001577	0.189677	0.001577	0.193035	0.001577	0.208195		0.001577	0.216643	0.001577	0.210723	0.001577	0.210537
0.001578	0.206251	0.001578	0.209166	0.001578	0.216993		0.001578	0.189392	0.001578	0.191951	0.001578	0.210127		0.001578	0.215786	0.001578	0.210473	0.001578	0.210593
0.001579	0.206643	0.001579	0.209737	0.001579	0.216903		0.001579	0.186806	0.001579	0.194127	0.001579	0.212491		0.001579	0.215659	0.001579	0.21026	0.001579	0.210663
0.00158	0.20812	0.00158	0.209972	0.00158	0.215804		0.00158	0.183863	0.00158	0.193625	0.00158	0.209968		0.00158	0.215535	0.00158	0.210104	0.00158	0.210884
0.001581	0.209557	0.001581	0.210599	0.001581	0.21594		0.001581	0.185333	0.001581	0.192247	0.001581	0.208461		0.001581	0.212949	0.001581	0.209851	0.001581	0.211409
0.001582	0.21029	0.001582	0.211921	0.001582	0.215967		0.001582	0.187513	0.001582	0.191711	0.001582	0.208791		0.001582	0.21375	0.001582	0.210961	0.001582	0.212227
0.001583	0.209153	0.001583	0.211691	0.001583	0.215801		0.001583	0.187994	0.001583	0.191762	0.001583	0.208646		0.001583	0.214239	0.001583	0.211275	0.001583	0.212385
0.001584	0.208284	0.001584	0.211364	0.001584	0.217128		0.001584	0.189809	0.001584	0.191375	0.001584	0.208372		0.001584	0.216148	0.001584	0.211279	0.001584	0.211983
0.001585	0.209034	0.001585	0.212101	0.001585	0.217619		0.001585	0.192124	0.001585	0.190783	0.001585	0.207723		0.001585	0.219376	0.001585	0.211543	0.001585	0.211303
0.001586	0.209776	0.001586	0.212129	0.001586	0.217749		0.001586	0.192559	0.001586	0.191855	0.001586	0.207946		0.001586	0.218527	0.001586	0.212039	0.001586	0.210687
0.001587	0.210228	0.001587	0.210489	0.001587	0.2188		0.001587	0.191157	0.001587	0.193365	0.001587	0.210209		0.001587	0.215927	0.001587	0.212362	0.001587	0.210463
0.001588	0.210953	0.001588	0.209971	0.001588	0.220396		0.001588	0.1922	0.001588	0.195388	0.001588	0.213688		0.001588	0.214261	0.001588	0.212126	0.001588	0.210659
0.001589	0.210751	0.001589	0.211051	0.001589	0.219801		0.001589	0.194596	0.001589	0.197969	0.001589	0.213664		0.001589	0.214192	0.001589	0.21156	0.001589	0.211534
0.00159	0.210681	0.00159	0.211329	0.00159	0.218873		0.00159	0.195134	0.00159	0.199893	0.00159	0.211679		0.00159	0.214531	0.00159	0.210424	0.00159	0.213058
0.001591	0.211792	0.001591	0.212335	0.001591	0.219078		0.001591	0.194918	0.001591	0.199419	0.001591	0.211025		0.001591	0.215104	0.001591	0.210056	0.001591	0.213876
0.001592	0.211444	0.001592	0.213053	0.001592	0.219841		0.001592	0.195719	0.001592	0.198588	0.001592	0.208904		0.001592	0.214994	0.001592	0.210696	0.001592	0.213186
0.001593	0.211095	0.001593	0.212913	0.001593	0.219829		0.001593	0.196281	0.001593	0.196802	0.001593	0.209528		0.001593	0.213757	0.001593	0.211187	0.001593	0.213051
0.001594	0.211334	0.001594	0.213287	0.001594	0.219543		0.001594	0.195601	0.001594	0.19543	0.001594	0.212544		0.001594	0.213971	0.001594	0.212334	0.001594	0.213341
0.001595	0.211212	0.001595	0.212436	0.001595	0.21984		0.001595	0.195855	0.001595	0.197108	0.001595	0.212569		0.001595	0.217412	0.001595	0.213485	0.001595	0.213872
0.001596	0.211818	0.001596	0.212614	0.001596	0.22163		0.001596	0.196262	0.001596	0.19956	0.001596	0.211721		0.001596	0.218214	0.001596	0.213724	0.001596	0.214127
0.001597	0.212408	0.001597	0.214282	0.001597	0.221537		0.001597	0.197654	0.001597	0.20021	0.001597	0.212185		0.001597	0.218337	0.001597	0.213959	0.001597	0.214389
0.001598	0.212566	0.001598	0.214815	0.001598	0.221084		0.001598	0.197751	0.001598	0.200077	0.001598	0.215084		0.001598	0.219268	0.001598	0.213883	0.001598	0.214397
0.001599	0.212863	0.001599	0.214034	0.001599	0.221529		0.001599	0.196363	0.001599	0.199438	0.001599	0.216898		0.001599	0.218265	0.001599	0.213685	0.001599	0.214526
0.0016	0.213066	0.0016	0.214315	0.0016	0.222304		0.0016	0.19636	0.0016	0.196955	0.0016	0.213287		0.0016	0.216931	0.0016	0.213554	0.0016	0.214211
0.001601	0.213843	0.001601	0.213959	0.001601	0.223147		0.001601	0.194967	0.001601	0.196084	0.001601	0.212022		0.001601	0.216876	0.001601	0.213852	0.001601	0.213904
0.001602	0.213907	0.001602	0.212659	0.001602	0.222553		0.001602	0.193158	0.001602	0.197228	0.001602	0.210873		0.001602	0.215786	0.001602	0.215347	0.001602	0.213944
0.001603	0.214805	0.001603	0.212742	0.001603	0.222765		0.001603	0.193358	0.001603	0.199884	0.001603	0.208343		0.001603	0.214828	0.001603	0.216599	0.001603	0.214438
0.001604	0.215235	0.001604	0.21301	0.001604	0.222902		0.001604	0.193091	0.001604	0.201935	0.001604	0.207205		0.001604	0.215107	0.001604	0.216527	0.001604	0.214882
0.001605	0.214046	0.001605	0.212897	0.001605	0.223142		0.001605	0.193358	0.001605	0.203294	0.001605	0.205688		0.001605	0.217181	0.001605	0.215687	0.001605	0.215514
0.001606	0.213205	0.001606	0.21284	0.001606	0.222947		0.001606	0.19343	0.001606	0.200522	0.001606	0.20777		0.001606	0.219805	0.001606	0.215412	0.001606	0.215627
0.001607	0.214327	0.001607	0.213624	0.001607	0.222714		0.001607	0.193224	0.001607	0.199168	0.001607	0.20984		0.001607	0.220497	0.001607	0.214877	0.001607	0.215852
0.001608	0.215768	0.001608	0.214646	0.001608	0.221842		0.001608	0.196565	0.001608	0.200278	0.001608	0.209388		0.001608	0.219366	0.001608	0.215717	0.001608	0.216572
0.001609	0.215391	0.001609	0.215397	0.001609	0.221423		0.001609	0.199362	0.001609	0.198994	0.001609	0.209789		0.001609	0.219916	0.001609	0.21592	0.001609	0.216745
0.00161	0.214398	0.00161	0.216344	0.00161	0.222614		0.00161	0.198983	0.00161	0.19828	0.00161	0.210545		0.00161	0.221768	0.00161	0.216437	0.00161	0.216185
0.001611	0.213707	0.001611	0.216064	0.001611	0.223491		0.001611	0.198923	0.001611	0.19691	0.001611	0.20941		0.001611	0.221455	0.001611	0.217271	0.001611	0.215544
0.001612	0.21367	0.001612	0.215658	0.001612	0.223467		0.001612	0.199903	0.001612	0.198678	0.001612	0.208335		0.001612	0.219869	0.001612	0.21731	0.001612	0.2154
0.001613	0.214163	0.001613	0.215322	0.001613	0.222905		0.001613	0.199527	0.001613	0.200282	0.001613	0.209601		0.001613	0.220062	0.001613	0.2165	0.001613	0.215357
0.001614	0.214513	0.001614	0.215592	0.001614	0.22346		0.001614	0.196722	0.001614	0.200758	0.001614	0.211888		0.001614	0.220243	0.001614	0.21644	0.001614	0.215715
0.001615	0.216071	0.001615	0.215819	0.001615	0.223455		0.001615	0.197262	0.001615	0.200706	0.001615	0.211847		0.001615	0.220916	0.001615	0.217216	0.001615	0.216585
0.001616	0.21664	0.001616	0.21617	0.001616	0.222588		0.001616	0.197015	0.001616	0.200592	0.001616	0.210016		0.001616	0.220752	0.001616	0.217273	0.001616	0.216863
0.001617	0.216029	0.001617	0.215927	0.001617	0.223231		0.001617	0.193243	0.001617	0.200344	0.001617	0.209251		0.001617	0.221312	0.001617	0.217458	0.001617	0.216319
0.001618	0.215607	0.001618	0.2168	0.001618	0.224512		0.001618	0.193065	0.001618	0.200856	0.001618	0.211118		0.001618	0.220558	0.001618	0.217524	0.001618	0.215989
0.001619	0.215507	0.001619	0.216581	0.001619	0.225011		0.001619	0.194214	0.001619	0.199889	0.001619	0.211828		0.001619	0.220408	0.001619	0.21736	0.001619	0.216651
0.00162	0.215157	0.00162	0.21681	0.00162	0.22383		0.00162	0.193716	0.00162	0.198444	0.00162	0.211374		0.00162	0.220228	0.00162	0.217859	0.00162	0.216843
0.001621	0.214769	0.001621	0.217737	0.001621	0.223401		0.001621	0.192037	0.001621	0.198894	0.001621	0.211858		0.001621	0.219455	0.001621	0.217817	0.001621	0.216701
0.001622	0.215986	0.001622	0.218997	0.001622	0.2223		0.001622	0.191604	0.001622	0.2	0.001622	0.21076		0.001622	0.219347	0.001622	0.217736	0.001622	0.217736
0.001623	0.21691	0.001623	0.21899	0.001623	0.222929		0.001623	0.19151	0.001623	0.19894	0.001623	0.209588		0.001623	0.219822	0.001623	0.216839	0.001623	0.218303
0.001624	0.216464	0.001624	0.21912	0.001624	0.22498		0.001624	0.19015	0.001624	0.197846	0.001624	0.209396		0.001624	0.219379	0.001624	0.216622	0.001624	0.217824
0.001625	0.21531	0.001625	0.219172	0.001625	0.226291		0.001625	0.189997	0.001625	0.197058	0.001625	0.209577		0.001625	0.218834	0.001625	0.216997	0.001625	0.216912
0.001626	0.214427	0.001626	0.219682	0.001626	0.226643		0.001626	0.189469	0.001626	0.199378	0.001626	0.210505		0.001626	0.21935	0.001626	0.217473	0.001626	0.216559
0.001627	0.213899	0.001627	0.219272	0.001627	0.226344		0.001627	0.191689	0.001627	0.201743	0.001627	0.213382		0.001627	0.220344	0.001627	0.219277	0.001627	0.216526
0.001628	0.214246	0.001628	0.218273	0.001628	0.22531		0.001628	0.193935	0.001628	0.201239	0.001628	0.212129		0.001628	0.221788	0.001628	0.220554	0.001628	0.217035
0.001629	0.215045	0.001629	0.218389	0.001629	0.224049		0.001629	0.194014	0.001629	0.199831	0.001629	0.21053		0.001629	0.223053	0.001629	0.221355	0.001629	0.217042
0.00163	0.216275	0.00163	0.218634	0.00163	0.224378		0.00163	0.194449	0.00163	0.199342	0.00163	0.209667		0.00163	0.220708	0.00163	0.221163	0.00163	0.217407
0.001631	0.216024	0.001631	0.219027	0.001631	0.224621		0.001631	0.193762	0.001631	0.197053	0.001631	0.210256		0.001631	0.218352	0.001631	0.220582	0.001631	0.217574
0.001632	0.214464	0.001632	0.220838	0.001632	0.22563		0.001632	0.192792	0.001632	0.197067	0.001632	0.212712		0.001632	0.220745	0.001632	0.221043	0.001632	0.217048
0.001633	0.213413	0.001633	0.222571	0.001633	0.227202		0.001633	0.192623	0.001633	0.19969	0.001633	0.213208		0.001633	0.222039	0.001633	0.220005	0.001633	0.216758
0.001634	0.21316	0.001634	0.222312	0.001634	0.227348		0.001634	0.193596	0.001634	0.200701	0.001634	0.21173		0.001634	0.221032	0.001634	0.219618	0.001634	0.217548
0.001635	0.213537	0.001635	0.221357	0.001635	0.226982		0.001635	0.194585	0.001635	0.199165	0.001635	0.212503		0.001635	0.221854	0.001635	0.220762	0.001635	0.219085
0.001636	0.2142	0.001636	0.220614	0.001636	0.226712		0.001636	0.194021	0.001636	0.19958	0.001636	0.213452		0.001636	0.223919	0.001636	0.22152	0.001636	0.21959
0.001637	0.214007	0.001637	0.219313	0.001637	0.226098		0.001637	0.192742	0.001637	0.201398	0.001637	0.212824		0.001637	0.224019	0.001637	0.221401	0.001637	0.218713
0.001638	0.21385	0.001638	0.2186	0.001638	0.225609		0.001638	0.192263	0.001638	0.201864	0.001638	0.214459		0.001638	0.222438	0.001638	0.22017	0.001638	0.217387
0.001639	0.214687	0.001639	0.218322	0.001639	0.225507		0.001639	0.193014	0.001639	0.20298	0.001639	0.214808		0.001639	0.220514	0.001639	0.219812	0.001639	0.216881
0.00164	0.214773	0.00164	0.220518	0.00164	0.225629		0.00164	0.195769	0.00164	0.203917	0.00164	0.212886		0.00164	0.219851	0.00164	0.219655	0.00164	0.216431
0.001641	0.214691	0.001641	0.221919	0.001641	0.224252		0.001641	0.196965	0.001641	0.203344	0.001641	0.213359		0.001641	0.220692	0.001641	0.219542	0.001641	0.217023
0.001642	0.215963	0.001642	0.221381	0.001642	0.223227		0.001642	0.19683	0.001642	0.200918	0.001642	0.212965		0.001642	0.219818	0.001642	0.221501	0.001642	0.218229
0.001643	0.215838	0.001643	0.221615	0.001643	0.224152		0.001643	0.19577	0.001643	0.200539	0.001643	0.213127		0.001643	0.220561	0.001643	0.223172	0.001643	0.218688
0.001644	0.214995	0.001644	0.22212	0.001644	0.224587		0.001644	0.194328	0.001644	0.204221	0.001644	0.213567		0.001644	0.222194	0.001644	0.222625	0.001644	0.218811
0.001645	0.215374	0.001645	0.222223	0.001645	0.225245		0.001645	0.192873	0.001645	0.204952	0.001645	0.214913		0.001645	0.222393	0.001645	0.222108	0.001645	0.218016
0.001646	0.214529	0.001646	0.222006	0.001646	0.226385		0.001646	0.19398	0.001646	0.205194	0.001646	0.217226		0.001646	0.22199	0.001646	0.221257	0.001646	0.21762
0.001647	0.214085	0.001647	0.221897	0.001647	0.225886		0.001647	0.194358	0.001647	0.204752	0.001647	0.218319		0.001647	0.220593	0.001647	0.22021	0.001647	0.218771
0.001648	0.214797	0.001648	0.22129	0.001648	0.224539		0.001648	0.193919	0.001648	0.204672	0.001648	0.215861		0.001648	0.221662	0.001648	0.220575	0.001648	0.220595
0.001649	0.214948	0.001649	0.22067	0.001649	0.224433		0.001649	0.194239	0.001649	0.204859	0.001649	0.214699		0.001649	0.221389	0.001649	0.219732	0.001649	0.221238
0.00165	0.214393	0.00165	0.221781	0.00165	0.225901		0.00165	0.193473	0.00165	0.206088	0.00165	0.215743		0.00165	0.219042	0.00165	0.218465	0.00165	0.22156
0.001651	0.215205	0.001651	0.22423	0.001651	0.226155		0.001651	0.192697	0.001651	0.206609	0.001651	0.217932		0.001651	0.22048	0.001651	0.218795	0.001651	0.221388
0.001652	0.216161	0.001652	0.224544	0.001652	0.226152		0.001652	0.192314	0.001652	0.205752	0.001652	0.218784		0.001652	0.220582	0.001652	0.219315	0.001652	0.220738
0.001653	0.215747	0.001653	0.222765	0.001653	0.224867		0.001653	0.191879	0.001653	0.206183	0.001653	0.218203		0.001653	0.222783	0.001653	0.220972	0.001653	0.221255
0.001654	0.216124	0.001654	0.222991	0.001654	0.224837		0.001654	0.192165	0.001654	0.205378	0.001654	0.220009		0.001654	0.225459	0.001654	0.222009	0.001654	0.221602
0.001655	0.216622	0.001655	0.224006	0.001655	0.226098		0.001655	0.193124	0.001655	0.203227	0.001655	0.224422		0.001655	0.224646	0.001655	0.223169	0.001655	0.220762
0.001656	0.215969	0.001656	0.22518	0.001656	0.22603		0.001656	0.194636	0.001656	0.202889	0.001656	0.226483		0.001656	0.223244	0.001656	0.223147	0.001656	0.220275
0.001657	0.215025	0.001657	0.225744	0.001657	0.225897		0.001657	0.191893	0.001657	0.203259	0.001657	0.226056		0.001657	0.222962	0.001657	0.223515	0.001657	0.22051
0.001658	0.215719	0.001658	0.22456	0.001658	0.226834		0.001658	0.190664	0.001658	0.203487	0.001658	0.224427		0.001658	0.222545	0.001658	0.22317	0.001658	0.221158
0.001659	0.216364	0.001659	0.224603	0.001659	0.227916		0.001659	0.193477	0.001659	0.205783	0.001659	0.223806		0.001659	0.222939	0.001659	0.222645	0.001659	0.222063
0.00166	0.216408	0.00166	0.224303	0.00166	0.227869		0.00166	0.194142	0.00166	0.206767	0.00166	0.222845		0.00166	0.222671	0.00166	0.22196	0.00166	0.222155
0.001661	0.216558	0.001661	0.224516	0.001661	0.226833		0.001661	0.193844	0.001661	0.207499	0.001661	0.221909		0.001661	0.221583	0.001661	0.222351	0.001661	0.222061
0.001662	0.216035	0.001662	0.227047	0.001662	0.226472		0.001662	0.194156	0.001662	0.207391	0.001662	0.220692		0.001662	0.219407	0.001662	0.223415	0.001662	0.221752
0.001663	0.216614	0.001663	0.228253	0.001663	0.225785		0.001663	0.193203	0.001663	0.207134	0.001663	0.221711		0.001663	0.219445	0.001663	0.223028	0.001663	0.221332
0.001664	0.218022	0.001664	0.226883	0.001664	0.225597		0.001664	0.194875	0.001664	0.205229	0.001664	0.221187		0.001664	0.220399	0.001664	0.22227	0.001664	0.222433
0.001665	0.218522	0.001665	0.225556	0.001665	0.22585		0.001665	0.196524	0.001665	0.203757	0.001665	0.22061		0.001665	0.221119	0.001665	0.222332	0.001665	0.223274
0.001666	0.218183	0.001666	0.226656	0.001666	0.226468		0.001666	0.196714	0.001666	0.203853	0.001666	0.220687		0.001666	0.221195	0.001666	0.223752	0.001666	0.223332
0.001667	0.219196	0.001667	0.227441	0.001667	0.227426		0.001667	0.197407	0.001667	0.204444	0.001667	0.220876		0.001667	0.219758	0.001667	0.22556	0.001667	0.223676
0.001668	0.220095	0.001668	0.2263	0.001668	0.227168		0.001668	0.196696	0.001668	0.204585	0.001668	0.22083		0.001668	0.219793	0.001668	0.226926	0.001668	0.223758
0.001669	0.220385	0.001669	0.225544	0.001669	0.22625		0.001669	0.195475	0.001669	0.207112	0.001669	0.219878		0.001669	0.219834	0.001669	0.227756	0.001669	0.223804
0.00167	0.220843	0.00167	0.225497	0.00167	0.225641		0.00167	0.196657	0.00167	0.207929	0.00167	0.220257		0.00167	0.219328	0.00167	0.228307	0.00167	0.223342
0.001671	0.221143	0.001671	0.224905	0.001671	0.224858		0.001671	0.197935	0.001671	0.206144	0.001671	0.220747		0.001671	0.220864	0.001671	0.229094	0.001671	0.223192
0.001672	0.220314	0.001672	0.225624	0.001672	0.225394		0.001672	0.197509	0.001672	0.205444	0.001672	0.219502		0.001672	0.221778	0.001672	0.229847	0.001672	0.223383
0.001673	0.219226	0.001673	0.227695	0.001673	0.226204		0.001673	0.196627	0.001673	0.205677	0.001673	0.2192		0.001673	0.221595	0.001673	0.230096	0.001673	0.223608
0.001674	0.218907	0.001674	0.22882	0.001674	0.227282		0.001674	0.196316	0.001674	0.207736	0.001674	0.222627		0.001674	0.2213	0.001674	0.22977	0.001674	0.224055
0.001675	0.22031	0.001675	0.229061	0.001675	0.227061		0.001675	0.196392	0.001675	0.210774	0.001675	0.224475		0.001675	0.220753	0.001675	0.228649	0.001675	0.22376
0.001676	0.221802	0.001676	0.228166	0.001676	0.225626		0.001676	0.197694	0.001676	0.209851	0.001676	0.225206		0.001676	0.221449	0.001676	0.228919	0.001676	0.223542
0.001677	0.220804	0.001677	0.226475	0.001677	0.225663		0.001677	0.19844	0.001677	0.206758	0.001677	0.223279		0.001677	0.222568	0.001677	0.229495	0.001677	0.223185
0.001678	0.220587	0.001678	0.226646	0.001678	0.225891		0.001678	0.199242	0.001678	0.209668	0.001678	0.221735		0.001678	0.22052	0.001678	0.229295	0.001678	0.223748
0.001679	0.220047	0.001679	0.227862	0.001679	0.226622		0.001679	0.199758	0.001679	0.21197	0.001679	0.221369		0.001679	0.222158	0.001679	0.229438	0.001679	0.223986
0.00168	0.219821	0.00168	0.227662	0.00168	0.228064		0.00168	0.198205	0.00168	0.211099	0.00168	0.221197		0.00168	0.222796	0.00168	0.229773	0.00168	0.223801
0.001681	0.220714	0.001681	0.227505	0.001681	0.227005		0.001681	0.197638	0.001681	0.210428	0.001681	0.218539		0.001681	0.219183	0.001681	0.229067	0.001681	0.223857
0.001682	0.221626	0.001682	0.227511	0.001682	0.225369		0.001682	0.198452	0.001682	0.210819	0.001682	0.216483		0.001682	0.219747	0.001682	0.229146	0.001682	0.223554
0.001683	0.221749	0.001683	0.22762	0.001683	0.225414		0.001683	0.199993	0.001683	0.211585	0.001683	0.218992		0.001683	0.220094	0.001683	0.230752	0.001683	0.22359
0.001684	0.220678	0.001684	0.228322	0.001684	0.226264		0.001684	0.200642	0.001684	0.211355	0.001684	0.222027		0.001684	0.220066	0.001684	0.231391	0.001684	0.224573
0.001685	0.220317	0.001685	0.228094	0.001685	0.226698		0.001685	0.199016	0.001685	0.211352	0.001685	0.221979		0.001685	0.222544	0.001685	0.231888	0.001685	0.225011
0.001686	0.221286	0.001686	0.227681	0.001686	0.226897		0.001686	0.197355	0.001686	0.208517	0.001686	0.222604		0.001686	0.224592	0.001686	0.230751	0.001686	0.224407
0.001687	0.222817	0.001687	0.228245	0.001687	0.226331		0.001687	0.198693	0.001687	0.208469	0.001687	0.224747		0.001687	0.227501	0.001687	0.229455	0.001687	0.224287
0.001688	0.222631	0.001688	0.226672	0.001688	0.225525		0.001688	0.199701	0.001688	0.208986	0.001688	0.226721		0.001688	0.228473	0.001688	0.229208	0.001688	0.224386
0.001689	0.22267	0.001689	0.225295	0.001689	0.225546		0.001689	0.199527	0.001689	0.207503	0.001689	0.228158		0.001689	0.226727	0.001689	0.229378	0.001689	0.224141
0.00169	0.222479	0.00169	0.226934	0.00169	0.225983		0.00169	0.198252	0.00169	0.207011	0.00169	0.227538		0.00169	0.224828	0.00169	0.230011	0.00169	0.224371
0.001691	0.221373	0.001691	0.229035	0.001691	0.226898		0.001691	0.197735	0.001691	0.207548	0.001691	0.224009		0.001691	0.225171	0.001691	0.232139	0.001691	0.225138
0.001692	0.221715	0.001692	0.228823	0.001692	0.227862		0.001692	0.198766	0.001692	0.208935	0.001692	0.222246		0.001692	0.225617	0.001692	0.233738	0.001692	0.225686
0.001693	0.222372	0.001693	0.228079	0.001693	0.22776		0.001693	0.199086	0.001693	0.207869	0.001693	0.221945		0.001693	0.225137	0.001693	0.23332	0.001693	0.226848
0.001694	0.222062	0.001694	0.228351	0.001694	0.227271		0.001694	0.200018	0.001694	0.207155	0.001694	0.223094		0.001694	0.225884	0.001694	0.232575	0.001694	0.227206
0.001695	0.221668	0.001695	0.230178	0.001695	0.227193		0.001695	0.201778	0.001695	0.207127	0.001695	0.223331		0.001695	0.226504	0.001695	0.231119	0.001695	0.225763
0.001696	0.221048	0.001696	0.230361	0.001696	0.227009		0.001696	0.200685	0.001696	0.208473	0.001696	0.222813		0.001696	0.226013	0.001696	0.229234	0.001696	0.225413
0.001697	0.219161	0.001697	0.2294	0.001697	0.227235		0.001697	0.198836	0.001697	0.209831	0.001697	0.225029		0.001697	0.224793	0.001697	0.229507	0.001697	0.226148
0.001698	0.219679	0.001698	0.231163	0.001698	0.227026		0.001698	0.198969	0.001698	0.208021	0.001698	0.225975		0.001698	0.22693	0.001698	0.230705	0.001698	0.227128
0.001699	0.221689	0.001699	0.231061	0.001699	0.226916		0.001699	0.200498	0.001699	0.208262	0.001699	0.225489		0.001699	0.226215	0.001699	0.231333	0.001699	0.227069
0.0017	0.221897	0.0017	0.230288	0.0017	0.22676		0.0017	0.20197	0.0017	0.209916	0.0017	0.22592		0.0017	0.225918	0.0017	0.23143	0.0017	0.226473
0.001701	0.22188	0.001701	0.231062	0.001701	0.226883		0.001701	0.202637	0.001701	0.21204	0.001701	0.226374		0.001701	0.226241	0.001701	0.231314	0.001701	0.22655
0.001702	0.221717	0.001702	0.231646	0.001702	0.227079		0.001702	0.20248	0.001702	0.214097	0.001702	0.225136		0.001702	0.226826	0.001702	0.23126	0.001702	0.226378
0.001703	0.221791	0.001703	0.231025	0.001703	0.227287		0.001703	0.201442	0.001703	0.21496	0.001703	0.225606		0.001703	0.22926	0.001703	0.231238	0.001703	0.227508
0.001704	0.22226	0.001704	0.230396	0.001704	0.227104		0.001704	0.199313	0.001704	0.213428	0.001704	0.226412		0.001704	0.231063	0.001704	0.233447	0.001704	0.2278
0.001705	0.222054	0.001705	0.2301	0.001705	0.228047		0.001705	0.199734	0.001705	0.210607	0.001705	0.223859		0.001705	0.230136	0.001705	0.234795	0.001705	0.227673
0.001706	0.221896	0.001706	0.229735	0.001706	0.229196		0.001706	0.204101	0.001706	0.210251	0.001706	0.221271		0.001706	0.229495	0.001706	0.234497	0.001706	0.227247
0.001707	0.222466	0.001707	0.230316	0.001707	0.229573		0.001707	0.204541	0.001707	0.211371	0.001707	0.220529		0.001707	0.230115	0.001707	0.233528	0.001707	0.226678
0.001708	0.222757	0.001708	0.231766	0.001708	0.229345		0.001708	0.201761	0.001708	0.213066	0.001708	0.222168		0.001708	0.22996	0.001708	0.232461	0.001708	0.226533
0.001709	0.223099	0.001709	0.23286	0.001709	0.22815		0.001709	0.202108	0.001709	0.214327	0.001709	0.225688		0.001709	0.229785	0.001709	0.23329	0.001709	0.226573
0.00171	0.223218	0.00171	0.233161	0.00171	0.228505		0.00171	0.204361	0.00171	0.214687	0.00171	0.224887		0.00171	0.229866	0.00171	0.234967	0.00171	0.226958
0.001711	0.223773	0.001711	0.233327	0.001711	0.230018		0.001711	0.204456	0.001711	0.214641	0.001711	0.222905		0.001711	0.229582	0.001711	0.234394	0.001711	0.227401
0.001712	0.223713	0.001712	0.23282	0.001712	0.23013		0.001712	0.203479	0.001712	0.214292	0.001712	0.224099		0.001712	0.229035	0.001712	0.233522	0.001712	0.227871
0.001713	0.223041	0.001713	0.232816	0.001713	0.230879		0.001713	0.202345	0.001713	0.214658	0.001713	0.225547		0.001713	0.228182	0.001713	0.232924	0.001713	0.227804
0.001714	0.222783	0.001714	0.233239	0.001714	0.230604		0.001714	0.199755	0.001714	0.214773	0.001714	0.223679		0.001714	0.227899	0.001714	0.23179	0.001714	0.227573
0.001715	0.221912	0.001715	0.232414	0.001715	0.23007		0.001715	0.198418	0.001715	0.214956	0.001715	0.221234		0.001715	0.228424	0.001715	0.232255	0.001715	0.227551
0.001716	0.221752	0.001716	0.232169	0.001716	0.231055		0.001716	0.19831	0.001716	0.216281	0.001716	0.222251		0.001716	0.229365	0.001716	0.233462	0.001716	0.228305
0.001717	0.221461	0.001717	0.232438	0.001717	0.231489		0.001717	0.19844	0.001717	0.217086	0.001717	0.222622		0.001717	0.228861	0.001717	0.234994	0.001717	0.228232
0.001718	0.221091	0.001718	0.233159	0.001718	0.232553		0.001718	0.200132	0.001718	0.217474	0.001718	0.22277		0.001718	0.227769	0.001718	0.236258	0.001718	0.22812
0.001719	0.221553	0.001719	0.233078	0.001719	0.232369		0.001719	0.20015	0.001719	0.219167	0.001719	0.224568		0.001719	0.228841	0.001719	0.236335	0.001719	0.227949
0.00172	0.223038	0.00172	0.232363	0.00172	0.231171		0.00172	0.200401	0.00172	0.21701	0.00172	0.226527		0.00172	0.228188	0.00172	0.235515	0.00172	0.228303
0.001721	0.223743	0.001721	0.23309	0.001721	0.230366		0.001721	0.202281	0.001721	0.215208	0.001721	0.224055		0.001721	0.228145	0.001721	0.234813	0.001721	0.2276
0.001722	0.223612	0.001722	0.232553	0.001722	0.230437		0.001722	0.201964	0.001722	0.214723	0.001722	0.22221		0.001722	0.227604	0.001722	0.234841	0.001722	0.226924
0.001723	0.223242	0.001723	0.232513	0.001723	0.230283		0.001723	0.201809	0.001723	0.215715	0.001723	0.222221		0.001723	0.226195	0.001723	0.233919	0.001723	0.227787
0.001724	0.221879	0.001724	0.233506	0.001724	0.230137		0.001724	0.201301	0.001724	0.217213	0.001724	0.22256		0.001724	0.226272	0.001724	0.234571	0.001724	0.22854
0.001725	0.220507	0.001725	0.234884	0.001725	0.23194		0.001725	0.198615	0.001725	0.217436	0.001725	0.22547		0.001725	0.228301	0.001725	0.235877	0.001725	0.229443
0.001726	0.220854	0.001726	0.234167	0.001726	0.23417		0.001726	0.1984	0.001726	0.217425	0.001726	0.226961		0.001726	0.228062	0.001726	0.236265	0.001726	0.229336
0.001727	0.221681	0.001727	0.232638	0.001727	0.233471		0.001727	0.197909	0.001727	0.217913	0.001727	0.225669		0.001727	0.228578	0.001727	0.236407	0.001727	0.229032
0.001728	0.221427	0.001728	0.233048	0.001728	0.233975		0.001728	0.197684	0.001728	0.21894	0.001728	0.22463		0.001728	0.229527	0.001728	0.236018	0.001728	0.229684
0.001729	0.221539	0.001729	0.235047	0.001729	0.233786		0.001729	0.196844	0.001729	0.219986	0.001729	0.224627		0.001729	0.229301	0.001729	0.236173	0.001729	0.229436
0.00173	0.222531	0.00173	0.2356	0.00173	0.232737		0.00173	0.196848	0.00173	0.219529	0.00173	0.224688		0.00173	0.229362	0.00173	0.235067	0.00173	0.228738
0.001731	0.222827	0.001731	0.236054	0.001731	0.233341		0.001731	0.198553	0.001731	0.219446	0.001731	0.224621		0.001731	0.231033	0.001731	0.234318	0.001731	0.228795
0.001732	0.223024	0.001732	0.236878	0.001732	0.233771		0.001732	0.1988	0.001732	0.218132	0.001732	0.223891		0.001732	0.228732	0.001732	0.235	0.001732	0.228876
0.001733	0.224516	0.001733	0.237071	0.001733	0.233692		0.001733	0.199158	0.001733	0.216098	0.001733	0.225366		0.001733	0.225526	0.001733	0.236874	0.001733	0.228548
0.001734	0.22597	0.001734	0.236834	0.001734	0.234232		0.001734	0.201586	0.001734	0.215631	0.001734	0.228256		0.001734	0.226062	0.001734	0.237572	0.001734	0.228521
0.001735	0.225786	0.001735	0.23681	0.001735	0.234564		0.001735	0.203346	0.001735	0.215111	0.001735	0.227534		0.001735	0.226142	0.001735	0.237492	0.001735	0.22945
0.001736	0.225625	0.001736	0.236933	0.001736	0.235303		0.001736	0.201783	0.001736	0.215838	0.001736	0.226768		0.001736	0.226671	0.001736	0.236877	0.001736	0.230304
0.001737	0.224993	0.001737	0.236773	0.001737	0.235209		0.001737	0.200932	0.001737	0.218085	0.001737	0.224949		0.001737	0.228324	0.001737	0.236352	0.001737	0.230224
0.001738	0.225446	0.001738	0.237855	0.001738	0.235011		0.001738	0.1999	0.001738	0.220451	0.001738	0.223224		0.001738	0.22887	0.001738	0.236482	0.001738	0.230055
0.001739	0.226321	0.001739	0.237215	0.001739	0.234797		0.001739	0.197992	0.001739	0.222617	0.001739	0.226501		0.001739	0.230996	0.001739	0.236894	0.001739	0.230318
0.00174	0.226312	0.00174	0.236097	0.00174	0.23563		0.00174	0.198875	0.00174	0.222137	0.00174	0.230017		0.00174	0.231278	0.00174	0.238596	0.00174	0.230068
0.001741	0.225641	0.001741	0.236148	0.001741	0.236274		0.001741	0.202386	0.001741	0.221007	0.001741	0.23183		0.001741	0.232612	0.001741	0.23994	0.001741	0.229542
0.001742	0.225263	0.001742	0.236969	0.001742	0.2357		0.001742	0.204412	0.001742	0.221135	0.001742	0.231272		0.001742	0.232343	0.001742	0.239528	0.001742	0.230367
0.001743	0.225691	0.001743	0.237388	0.001743	0.234753		0.001743	0.203909	0.001743	0.222554	0.001743	0.230367		0.001743	0.231407	0.001743	0.239009	0.001743	0.231605
0.001744	0.225495	0.001744	0.237287	0.001744	0.234612		0.001744	0.203356	0.001744	0.224888	0.001744	0.230691		0.001744	0.231817	0.001744	0.238889	0.001744	0.231795
0.001745	0.225391	0.001745	0.237393	0.001745	0.23475		0.001745	0.202278	0.001745	0.225905	0.001745	0.232645		0.001745	0.229398	0.001745	0.239432	0.001745	0.2317
0.001746	0.226087	0.001746	0.237797	0.001746	0.235444		0.001746	0.198942	0.001746	0.224899	0.001746	0.233129		0.001746	0.229187	0.001746	0.240178	0.001746	0.231954
0.001747	0.227369	0.001747	0.237511	0.001747	0.235204		0.001747	0.197822	0.001747	0.226165	0.001747	0.233981		0.001747	0.230302	0.001747	0.239682	0.001747	0.23121
0.001748	0.228541	0.001748	0.237039	0.001748	0.235411		0.001748	0.19908	0.001748	0.228111	0.001748	0.233739		0.001748	0.232276	0.001748	0.239199	0.001748	0.230323
0.001749	0.228647	0.001749	0.236519	0.001749	0.235661		0.001749	0.199904	0.001749	0.226456	0.001749	0.232901		0.001749	0.232687	0.001749	0.2407	0.001749	0.229586
0.00175	0.228336	0.00175	0.235819	0.00175	0.235124		0.00175	0.200311	0.00175	0.225121	0.00175	0.232186		0.00175	0.232973	0.00175	0.241319	0.00175	0.229632
0.001751	0.227885	0.001751	0.235226	0.001751	0.234261		0.001751	0.201931	0.001751	0.227067	0.001751	0.232179		0.001751	0.232597	0.001751	0.240745	0.001751	0.230228
0.001752	0.227493	0.001752	0.236227	0.001752	0.234712		0.001752	0.203405	0.001752	0.22624	0.001752	0.233061		0.001752	0.231254	0.001752	0.240487	0.001752	0.231388
0.001753	0.227547	0.001753	0.237173	0.001753	0.235695		0.001753	0.204359	0.001753	0.223817	0.001753	0.234584		0.001753	0.2298	0.001753	0.240626	0.001753	0.232215
0.001754	0.228403	0.001754	0.237388	0.001754	0.235832		0.001754	0.203842	0.001754	0.22394	0.001754	0.235067		0.001754	0.229888	0.001754	0.240535	0.001754	0.232371
0.001755	0.228794	0.001755	0.237246	0.001755	0.235602		0.001755	0.201549	0.001755	0.22431	0.001755	0.233308		0.001755	0.231682	0.001755	0.240099	0.001755	0.232372
0.001756	0.228973	0.001756	0.238208	0.001756	0.23512		0.001756	0.201114	0.001756	0.224063	0.001756	0.231362		0.001756	0.232682	0.001756	0.240092	0.001756	0.232307
0.001757	0.228368	0.001757	0.237737	0.001757	0.234347		0.001757	0.201228	0.001757	0.22506	0.001757	0.23157		0.001757	0.230839	0.001757	0.240084	0.001757	0.232209
0.001758	0.228628	0.001758	0.238056	0.001758	0.233633		0.001758	0.203104	0.001758	0.227414	0.001758	0.232696		0.001758	0.227137	0.001758	0.239865	0.001758	0.232542
0.001759	0.229003	0.001759	0.238241	0.001759	0.234276		0.001759	0.20475	0.001759	0.226205	0.001759	0.233295		0.001759	0.227977	0.001759	0.240175	0.001759	0.232636
0.00176	0.227871	0.00176	0.23956	0.00176	0.235604		0.00176	0.20544	0.00176	0.222866	0.00176	0.234127		0.00176	0.229146	0.00176	0.240964	0.00176	0.231824
0.001761	0.227536	0.001761	0.239924	0.001761	0.235148		0.001761	0.204513	0.001761	0.224747	0.001761	0.23551		0.001761	0.228611	0.001761	0.241371	0.001761	0.231092
0.001762	0.228792	0.001762	0.239785	0.001762	0.23488		0.001762	0.203311	0.001762	0.225498	0.001762	0.236437		0.001762	0.230916	0.001762	0.241344	0.001762	0.231639
0.001763	0.229773	0.001763	0.239233	0.001763	0.235521		0.001763	0.202383	0.001763	0.223619	0.001763	0.237068		0.001763	0.232282	0.001763	0.241111	0.001763	0.232824
0.001764	0.229955	0.001764	0.239888	0.001764	0.23638		0.001764	0.202839	0.001764	0.225195	0.001764	0.23589		0.001764	0.231677	0.001764	0.240876	0.001764	0.233552
0.001765	0.228826	0.001765	0.240541	0.001765	0.236691		0.001765	0.2025	0.001765	0.227501	0.001765	0.23599		0.001765	0.231696	0.001765	0.24154	0.001765	0.233944
0.001766	0.228532	0.001766	0.240441	0.001766	0.236663		0.001766	0.202357	0.001766	0.227589	0.001766	0.235723		0.001766	0.233162	0.001766	0.241714	0.001766	0.233017
0.001767	0.229622	0.001767	0.24145	0.001767	0.237167		0.001767	0.20249	0.001767	0.226898	0.001767	0.233768		0.001767	0.233982	0.001767	0.240582	0.001767	0.232202
0.001768	0.230076	0.001768	0.241824	0.001768	0.237844		0.001768	0.202862	0.001768	0.226812	0.001768	0.232228		0.001768	0.235607	0.001768	0.239838	0.001768	0.232142
0.001769	0.229113	0.001769	0.24099	0.001769	0.238091		0.001769	0.202952	0.001769	0.226831	0.001769	0.231346		0.001769	0.23678	0.001769	0.240767	0.001769	0.232117
0.00177	0.22766	0.00177	0.240423	0.00177	0.237462		0.00177	0.204287	0.00177	0.226501	0.00177	0.231059		0.00177	0.234261	0.00177	0.241856	0.00177	0.232585
0.001771	0.226334	0.001771	0.240631	0.001771	0.236514		0.001771	0.205128	0.001771	0.226422	0.001771	0.235063		0.001771	0.236249	0.001771	0.241748	0.001771	0.233615
0.001772	0.226053	0.001772	0.241622	0.001772	0.236204		0.001772	0.205008	0.001772	0.22766	0.001772	0.23665		0.001772	0.23723	0.001772	0.24172	0.001772	0.234348
0.001773	0.227813	0.001773	0.241292	0.001773	0.236447		0.001773	0.205218	0.001773	0.229151	0.001773	0.235194		0.001773	0.236191	0.001773	0.242836	0.001773	0.234482
0.001774	0.229185	0.001774	0.24059	0.001774	0.236391		0.001774	0.205944	0.001774	0.22899	0.001774	0.234093		0.001774	0.236424	0.001774	0.242639	0.001774	0.2343
0.001775	0.228974	0.001775	0.239089	0.001775	0.237389		0.001775	0.205823	0.001775	0.22665	0.001775	0.232693		0.001775	0.232981	0.001775	0.242913	0.001775	0.23438
0.001776	0.229548	0.001776	0.238141	0.001776	0.238427		0.001776	0.203354	0.001776	0.224816	0.001776	0.231893		0.001776	0.233274	0.001776	0.242274	0.001776	0.234657
0.001777	0.230411	0.001777	0.238608	0.001777	0.239824		0.001777	0.202991	0.001777	0.225561	0.001777	0.233831		0.001777	0.235417	0.001777	0.24035	0.001777	0.234909
0.001778	0.231537	0.001778	0.238976	0.001778	0.240469		0.001778	0.206445	0.001778	0.226411	0.001778	0.235386		0.001778	0.235422	0.001778	0.239654	0.001778	0.234569
0.001779	0.23234	0.001779	0.239845	0.001779	0.240029		0.001779	0.208073	0.001779	0.225043	0.001779	0.235765		0.001779	0.234692	0.001779	0.239809	0.001779	0.234187
0.00178	0.231759	0.00178	0.240911	0.00178	0.240067		0.00178	0.206625	0.00178	0.223161	0.00178	0.235163		0.00178	0.236374	0.00178	0.240692	0.00178	0.233928
0.001781	0.23058	0.001781	0.241537	0.001781	0.240578		0.001781	0.205469	0.001781	0.223887	0.001781	0.233703		0.001781	0.237803	0.001781	0.241584	0.001781	0.234726
0.001782	0.230519	0.001782	0.240785	0.001782	0.240332		0.001782	0.204662	0.001782	0.225029	0.001782	0.233051		0.001782	0.237448	0.001782	0.242423	0.001782	0.235194
0.001783	0.231933	0.001783	0.240533	0.001783	0.239524		0.001783	0.205127	0.001783	0.224667	0.001783	0.233257		0.001783	0.237168	0.001783	0.242015	0.001783	0.235162
0.001784	0.232724	0.001784	0.241727	0.001784	0.239858		0.001784	0.207755	0.001784	0.224231	0.001784	0.233075		0.001784	0.238008	0.001784	0.242326	0.001784	0.236068
0.001785	0.233177	0.001785	0.241307	0.001785	0.239118		0.001785	0.208046	0.001785	0.22738	0.001785	0.232847		0.001785	0.237658	0.001785	0.242517	0.001785	0.236653
0.001786	0.233978	0.001786	0.241451	0.001786	0.238097		0.001786	0.206021	0.001786	0.230449	0.001786	0.234249		0.001786	0.236938	0.001786	0.243098	0.001786	0.236676
0.001787	0.234526	0.001787	0.240951	0.001787	0.239587		0.001787	0.204545	0.001787	0.227928	0.001787	0.236268		0.001787	0.236936	0.001787	0.243032	0.001787	0.2363
0.001788	0.233454	0.001788	0.2396	0.001788	0.241771		0.001788	0.20751	0.001788	0.223285	0.001788	0.23606		0.001788	0.236633	0.001788	0.242774	0.001788	0.235792
0.001789	0.23343	0.001789	0.240591	0.001789	0.242494		0.001789	0.209847	0.001789	0.222488	0.001789	0.234967		0.001789	0.235571	0.001789	0.242703	0.001789	0.235855
0.00179	0.233191	0.00179	0.242495	0.00179	0.242193		0.00179	0.208593	0.00179	0.222645	0.00179	0.236844		0.00179	0.236991	0.00179	0.243323	0.00179	0.235692
0.001791	0.232357	0.001791	0.241797	0.001791	0.241946		0.001791	0.208135	0.001791	0.223477	0.001791	0.23756		0.001791	0.238511	0.001791	0.244675	0.001791	0.235963
0.001792	0.234114	0.001792	0.240949	0.001792	0.240512		0.001792	0.208338	0.001792	0.225647	0.001792	0.236822		0.001792	0.237505	0.001792	0.245118	0.001792	0.237142
0.001793	0.234286	0.001793	0.240637	0.001793	0.240138		0.001793	0.208004	0.001793	0.22722	0.001793	0.236548		0.001793	0.236999	0.001793	0.24438	0.001793	0.237686
0.001794	0.232927	0.001794	0.240654	0.001794	0.241339		0.001794	0.208908	0.001794	0.227209	0.001794	0.235633		0.001794	0.236598	0.001794	0.243743	0.001794	0.237383
0.001795	0.233062	0.001795	0.241014	0.001795	0.242558		0.001795	0.209525	0.001795	0.228245	0.001795	0.236491		0.001795	0.237397	0.001795	0.244335	0.001795	0.237298
0.001796	0.234506	0.001796	0.243178	0.001796	0.243981		0.001796	0.209071	0.001796	0.228548	0.001796	0.237236		0.001796	0.240225	0.001796	0.245311	0.001796	0.236848
0.001797	0.233719	0.001797	0.245013	0.001797	0.243677		0.001797	0.208274	0.001797	0.229354	0.001797	0.23614		0.001797	0.241507	0.001797	0.245859	0.001797	0.237034
0.001798	0.233479	0.001798	0.245961	0.001798	0.241139		0.001798	0.209565	0.001798	0.229357	0.001798	0.236386		0.001798	0.241227	0.001798	0.245355	0.001798	0.236755
0.001799	0.234612	0.001799	0.245738	0.001799	0.242836		0.001799	0.211121	0.001799	0.228413	0.001799	0.237374		0.001799	0.240206	0.001799	0.244522	0.001799	0.23739
0.0018	0.235587	0.0018	0.243613	0.0018	0.245638		0.0018	0.210174	0.0018	0.226978	0.0018	0.239382		0.0018	0.239772	0.0018	0.244354	0.0018	0.238056
0.001801	0.235342	0.001801	0.24195	0.001801	0.246216		0.001801	0.20986	0.001801	0.225582	0.001801	0.239923		0.001801	0.23911	0.001801	0.245217	0.001801	0.237255
0.001802	0.234599	0.001802	0.241459	0.001802	0.245356		0.001802	0.212042	0.001802	0.22609	0.001802	0.238792		0.001802	0.237299	0.001802	0.244949	0.001802	0.237173
0.001803	0.235542	0.001803	0.242041	0.001803	0.244937		0.001803	0.213691	0.001803	0.226752	0.001803	0.238892		0.001803	0.23635	0.001803	0.243628	0.001803	0.237915
0.001804	0.236447	0.001804	0.244149	0.001804	0.24529		0.001804	0.213629	0.001804	0.227672	0.001804	0.239088		0.001804	0.239435	0.001804	0.241986	0.001804	0.238442
0.001805	0.235253	0.001805	0.245457	0.001805	0.245449		0.001805	0.212578	0.001805	0.229192	0.001805	0.239772		0.001805	0.2426	0.001805	0.242086	0.001805	0.239407
0.001806	0.23385	0.001806	0.245046	0.001806	0.245228		0.001806	0.212756	0.001806	0.230428	0.001806	0.241902		0.001806	0.241883	0.001806	0.243287	0.001806	0.240298
0.001807	0.23329	0.001807	0.243664	0.001807	0.244999		0.001807	0.212748	0.001807	0.230781	0.001807	0.241378		0.001807	0.241159	0.001807	0.24338	0.001807	0.240276
0.001808	0.234578	0.001808	0.242705	0.001808	0.244544		0.001808	0.212763	0.001808	0.229583	0.001808	0.240104		0.001808	0.242954	0.001808	0.243017	0.001808	0.239852
0.001809	0.235118	0.001809	0.243625	0.001809	0.244479		0.001809	0.215907	0.001809	0.229908	0.001809	0.239084		0.001809	0.243438	0.001809	0.244066	0.001809	0.239509
0.00181	0.236024	0.00181	0.245854	0.00181	0.24506		0.00181	0.216944	0.00181	0.232129	0.00181	0.240133		0.00181	0.243103	0.00181	0.244256	0.00181	0.240691
0.001811	0.236379	0.001811	0.245945	0.001811	0.245753		0.001811	0.216514	0.001811	0.23139	0.001811	0.241415		0.001811	0.243157	0.001811	0.243713	0.001811	0.241396
0.001812	0.2359	0.001812	0.245637	0.001812	0.245331		0.001812	0.215995	0.001812	0.228578	0.001812	0.241171		0.001812	0.242591	0.001812	0.242474	0.001812	0.240848
0.001813	0.235575	0.001813	0.24656	0.001813	0.244896		0.001813	0.213868	0.001813	0.227814	0.001813	0.242716		0.001813	0.242806	0.001813	0.242144	0.001813	0.240443
0.001814	0.235425	0.001814	0.246575	0.001814	0.245359		0.001814	0.212852	0.001814	0.2287	0.001814	0.242132		0.001814	0.24374	0.001814	0.2434	0.001814	0.240632
0.001815	0.235459	0.001815	0.245976	0.001815	0.246051		0.001815	0.213659	0.001815	0.229887	0.001815	0.24013		0.001815	0.242564	0.001815	0.244201	0.001815	0.240577
0.001816	0.235886	0.001816	0.244491	0.001816	0.246828		0.001816	0.214465	0.001816	0.231939	0.001816	0.23965		0.001816	0.241133	0.001816	0.244097	0.001816	0.240708
0.001817	0.237502	0.001817	0.243578	0.001817	0.247151		0.001817	0.2149	0.001817	0.233898	0.001817	0.239925		0.001817	0.241459	0.001817	0.244054	0.001817	0.241279
0.001818	0.238342	0.001818	0.244536	0.001818	0.247066		0.001818	0.216552	0.001818	0.233254	0.001818	0.239244		0.001818	0.24085	0.001818	0.244051	0.001818	0.241708
0.001819	0.238582	0.001819	0.245331	0.001819	0.246816		0.001819	0.21681	0.001819	0.230131	0.001819	0.239553		0.001819	0.241373	0.001819	0.244575	0.001819	0.241816
0.00182	0.238896	0.00182	0.245518	0.00182	0.246147		0.00182	0.21758	0.00182	0.229357	0.00182	0.239664		0.00182	0.242397	0.00182	0.245405	0.00182	0.241609
0.001821	0.237749	0.001821	0.24565	0.001821	0.246171		0.001821	0.218623	0.001821	0.231665	0.001821	0.23829		0.001821	0.240866	0.001821	0.245479	0.001821	0.241459
0.001822	0.237138	0.001822	0.246233	0.001822	0.245775		0.001822	0.217767	0.001822	0.230467	0.001822	0.239875		0.001822	0.241366	0.001822	0.246143	0.001822	0.241491
0.001823	0.236813	0.001823	0.247342	0.001823	0.245006		0.001823	0.217507	0.001823	0.228995	0.001823	0.241271		0.001823	0.242869	0.001823	0.246654	0.001823	0.241982
0.001824	0.235371	0.001824	0.247253	0.001824	0.245269		0.001824	0.218833	0.001824	0.2299	0.001824	0.242085		0.001824	0.244225	0.001824	0.245607	0.001824	0.243094
0.001825	0.233804	0.001825	0.246764	0.001825	0.24506		0.001825	0.220765	0.001825	0.232461	0.001825	0.242654		0.001825	0.247178	0.001825	0.245589	0.001825	0.243568
0.001826	0.234231	0.001826	0.246526	0.001826	0.244251		0.001826	0.220832	0.001826	0.23118	0.001826	0.242625		0.001826	0.244973	0.001826	0.24539	0.001826	0.243152
0.001827	0.235398	0.001827	0.245708	0.001827	0.245412		0.001827	0.219256	0.001827	0.229241	0.001827	0.241385		0.001827	0.242576	0.001827	0.244244	0.001827	0.242566
0.001828	0.235974	0.001828	0.245321	0.001828	0.246815		0.001828	0.217969	0.001828	0.230523	0.001828	0.240398		0.001828	0.242377	0.001828	0.243351	0.001828	0.241617
0.001829	0.238296	0.001829	0.245305	0.001829	0.246803		0.001829	0.219622	0.001829	0.230972	0.001829	0.239091		0.001829	0.243698	0.001829	0.243596	0.001829	0.241776
0.00183	0.238442	0.00183	0.245154	0.00183	0.246058		0.00183	0.219504	0.00183	0.230059	0.00183	0.236436		0.00183	0.243466	0.00183	0.244184	0.00183	0.242639
0.001831	0.236687	0.001831	0.245416	0.001831	0.246455		0.001831	0.218467	0.001831	0.229598	0.001831	0.23555		0.001831	0.244892	0.001831	0.245336	0.001831	0.242999
0.001832	0.236483	0.001832	0.245205	0.001832	0.24612		0.001832	0.219494	0.001832	0.22768	0.001832	0.236829		0.001832	0.246863	0.001832	0.245467	0.001832	0.243387
0.001833	0.237377	0.001833	0.245682	0.001833	0.24516		0.001833	0.221003	0.001833	0.225861	0.001833	0.237178		0.001833	0.245909	0.001833	0.244725	0.001833	0.243621
0.001834	0.237971	0.001834	0.247079	0.001834	0.244713		0.001834	0.224499	0.001834	0.227483	0.001834	0.240415		0.001834	0.245861	0.001834	0.244815	0.001834	0.243402
0.001835	0.238509	0.001835	0.247589	0.001835	0.245309		0.001835	0.224948	0.001835	0.228683	0.001835	0.242232		0.001835	0.246129	0.001835	0.245559	0.001835	0.243426
0.001836	0.238222	0.001836	0.247858	0.001836	0.247157		0.001836	0.223668	0.001836	0.229659	0.001836	0.241367		0.001836	0.246602	0.001836	0.245596	0.001836	0.242136
0.001837	0.237707	0.001837	0.248119	0.001837	0.247519		0.001837	0.221178	0.001837	0.229614	0.001837	0.239953		0.001837	0.246085	0.001837	0.246428	0.001837	0.242233
0.001838	0.238051	0.001838	0.247623	0.001838	0.246768		0.001838	0.219301	0.001838	0.230518	0.001838	0.237736		0.001838	0.246497	0.001838	0.246486	0.001838	0.242907
0.001839	0.238046	0.001839	0.247938	0.001839	0.247098		0.001839	0.221562	0.001839	0.227983	0.001839	0.237409		0.001839	0.247791	0.001839	0.245768	0.001839	0.243513
0.00184	0.238549	0.00184	0.248742	0.00184	0.247568		0.00184	0.224494	0.00184	0.227888	0.00184	0.239935		0.00184	0.247754	0.00184	0.245377	0.00184	0.244262
0.001841	0.239613	0.001841	0.249378	0.001841	0.246541		0.001841	0.224555	0.001841	0.230227	0.001841	0.240497		0.001841	0.244158	0.001841	0.246255	0.001841	0.24434
0.001842	0.240146	0.001842	0.248431	0.001842	0.245384		0.001842	0.222872	0.001842	0.230774	0.001842	0.241162		0.001842	0.243198	0.001842	0.247349	0.001842	0.243713
0.001843	0.239431	0.001843	0.246924	0.001843	0.245549		0.001843	0.222416	0.001843	0.229571	0.001843	0.241224		0.001843	0.243499	0.001843	0.247533	0.001843	0.243357
0.001844	0.239332	0.001844	0.246543	0.001844	0.245945		0.001844	0.221769	0.001844	0.228117	0.001844	0.239036		0.001844	0.244939	0.001844	0.247193	0.001844	0.243634
0.001845	0.240464	0.001845	0.246595	0.001845	0.246665		0.001845	0.21982	0.001845	0.227235	0.001845	0.236617		0.001845	0.247959	0.001845	0.24591	0.001845	0.243598
0.001846	0.240604	0.001846	0.246001	0.001846	0.24779		0.001846	0.220257	0.001846	0.230047	0.001846	0.236497		0.001846	0.248246	0.001846	0.246419	0.001846	0.243289
0.001847	0.240167	0.001847	0.245938	0.001847	0.247485		0.001847	0.221754	0.001847	0.232593	0.001847	0.237643		0.001847	0.24695	0.001847	0.247495	0.001847	0.243673
0.001848	0.240581	0.001848	0.245742	0.001848	0.247955		0.001848	0.22237	0.001848	0.231708	0.001848	0.239811		0.001848	0.247231	0.001848	0.247712	0.001848	0.244078
0.001849	0.240472	0.001849	0.245913	0.001849	0.249828		0.001849	0.223937	0.001849	0.231715	0.001849	0.239329		0.001849	0.248939	0.001849	0.247985	0.001849	0.243444
0.00185	0.240042	0.00185	0.246714	0.00185	0.25019		0.00185	0.226185	0.00185	0.229823	0.00185	0.236556		0.00185	0.246719	0.00185	0.248843	0.00185	0.243532
0.001851	0.240409	0.001851	0.246119	0.001851	0.249369		0.001851	0.226359	0.001851	0.229234	0.001851	0.236346		0.001851	0.244494	0.001851	0.248285	0.001851	0.244398
0.001852	0.240684	0.001852	0.246695	0.001852	0.248802		0.001852	0.22602	0.001852	0.230622	0.001852	0.234425		0.001852	0.245641	0.001852	0.246812	0.001852	0.244706
0.001853	0.240288	0.001853	0.248771	0.001853	0.249579		0.001853	0.223945	0.001853	0.23059	0.001853	0.234084		0.001853	0.247468	0.001853	0.246065	0.001853	0.24401
0.001854	0.240866	0.001854	0.249036	0.001854	0.249377		0.001854	0.223012	0.001854	0.228228	0.001854	0.237517		0.001854	0.248912	0.001854	0.246436	0.001854	0.244435
0.001855	0.242789	0.001855	0.248905	0.001855	0.248441		0.001855	0.223929	0.001855	0.227502	0.001855	0.240087		0.001855	0.250256	0.001855	0.247447	0.001855	0.2446
0.001856	0.242978	0.001856	0.248545	0.001856	0.248745		0.001856	0.223716	0.001856	0.228676	0.001856	0.238938		0.001856	0.248847	0.001856	0.248923	0.001856	0.24459
0.001857	0.241948	0.001857	0.248851	0.001857	0.249815		0.001857	0.220482	0.001857	0.229119	0.001857	0.238076		0.001857	0.244049	0.001857	0.249791	0.001857	0.244976
0.001858	0.240954	0.001858	0.248584	0.001858	0.250211		0.001858	0.219515	0.001858	0.229334	0.001858	0.239094		0.001858	0.24377	0.001858	0.249847	0.001858	0.244613
0.001859	0.240638	0.001859	0.248244	0.001859	0.250197		0.001859	0.222155	0.001859	0.230338	0.001859	0.238053		0.001859	0.244734	0.001859	0.249077	0.001859	0.244347
0.00186	0.241145	0.00186	0.247468	0.00186	0.251693		0.00186	0.222737	0.00186	0.232712	0.00186	0.237772		0.00186	0.244444	0.00186	0.247869	0.00186	0.243466
0.001861	0.24151	0.001861	0.247629	0.001861	0.252876		0.001861	0.221899	0.001861	0.234861	0.001861	0.240027		0.001861	0.245733	0.001861	0.247492	0.001861	0.243503
0.001862	0.243208	0.001862	0.248347	0.001862	0.253612		0.001862	0.221382	0.001862	0.235028	0.001862	0.239441		0.001862	0.244988	0.001862	0.249106	0.001862	0.243946
0.001863	0.243744	0.001863	0.248292	0.001863	0.25244		0.001863	0.221367	0.001863	0.233806	0.001863	0.23906		0.001863	0.244554	0.001863	0.251019	0.001863	0.244154
0.001864	0.244418	0.001864	0.248316	0.001864	0.251837		0.001864	0.222744	0.001864	0.230556	0.001864	0.240518		0.001864	0.243528	0.001864	0.251148	0.001864	0.244448
0.001865	0.244179	0.001865	0.249354	0.001865	0.252587		0.001865	0.224246	0.001865	0.22825	0.001865	0.240343		0.001865	0.24224	0.001865	0.25021	0.001865	0.245036
0.001866	0.243917	0.001866	0.250431	0.001866	0.253177		0.001866	0.223897	0.001866	0.229277	0.001866	0.239926		0.001866	0.243419	0.001866	0.249679	0.001866	0.245249
0.001867	0.243152	0.001867	0.250335	0.001867	0.252964		0.001867	0.224158	0.001867	0.232661	0.001867	0.238806		0.001867	0.244365	0.001867	0.24979	0.001867	0.244839
[truncated: 68,133 more rows]

[truncated: 10 more sheets: SI Fig. 7a, SI Fig. 7b, SI Fig. 9a, SI Fig. 10b, SI Fig. 10d, SI Fig. 13d, SI Fig. 17a, SI Fig. 18a, SI Fig. 19c, SI Fig. 19d ]
